# Supplementary material for: Novel perspectives on plastome evolution in Onagraceae
Source: AoB Plants. 2025 Apr 24;17(3):plaf025. doi: 10.1093/aobpla/plaf025 (PMC12190799; doi:10.1093/aobpla/plaf025)
Supplement: plaf025_suppl_Supplementary_Table_S1 [file plaf025_suppl_supplementary_table_s1.zip]

Archive with 5 entries (4 files):
- plaf025_Suppl_data/
- plaf025_Suppl_data/File.S8.xlsx
- plaf025_Suppl_data/File.S4.alignment.trees.txt
- plaf025_Suppl_data/SI.all_clean.pdf
- plaf025_Suppl_data/SI.all_revisedMS_tracked.pdf
