# Supplementary material for: Novel perspectives on plastome evolution in Onagraceae
Source: AoB Plants. 2025 Apr 24;17(3):plaf025. doi: 10.1093/aobpla/plaf025 (PMC12190799; doi:10.1093/aobpla/plaf025)
Supplement: plaf025_suppl_Supplementary_Table_S1 [file plaf025_suppl_supplementary_table_s1.zip › plaf025_Suppl_data/File.S8.xlsx]

## Sheet: a
	Chamaenerion angustifolium angustifolium	Chamaenerion angustifolium	Circaea cordata 2	Circaea cordata 1	Circaea alpina subsp. caulescens	Circaea alpina subsp. micrantha	Circaea glabrescens	Circaea repens	Epilobium ulleungensis	Epilobium amurense subsp. amurense 1	Epilobium platystigmatosum	Epilobium amurense cephalostigma	Epilobium cylindricum	Epilobium minutiflorum	Epilobium sikkimense	Epilobium tibetanum	Epilobium williamsii	Epilobium hirsutum	Epilobium royleanum	Epilobium amurense amurense 2	Fuchsia lycioides	Ludwigia microcarpa	Ludwigia perennis	Ludwigia erecta	Ludwigia decurrens	Ludwigia sedoides	Ludwigia bonariensis	Ludwigia octovalvis	Ludwigia lagunae	Ludwigia hyssopifolia	Oenothera biennis	Oenothera curtiflora	Oenothera picensis picensis
Total SSR #	85	84	48	52	52	46	55	51	80	80	83	82	75	83	81	77	78	81	80	77	55	36	48	30	32	33	40	28	41	29	66	64	66
Total tandem repeat #	23	40	19	17	21	17	17	17	22	18	18	16	19	20	23	18	21	22	19	21	17	35	25	27	32	29	37	28	38	26	52	26	40
Total Dispersed #	17	24	8	7	5	9	6	7	12	13	9	9	10	11	12	13	9	14	9	10	9	9	12	10	18	12	17	13	16	11	13	10	9
Total Palindromic #	4	2	8	8	8	9	9	9	4	8	4	2	2	5	1	4	4	4	2	2	8	14	10	12	11	11	12	11	12	11	1	2	0
SSR #_at_LSC	66	69	42	46	46	38	49	45	68	69	72	68	62	71	68	63	64	69	67	63	49	31	39	25	24	24	31	22	32	24	46	47	46
SSR #_at_IR	5	7	1	1	1	5	5	4	3	2	4	4	4	4	4	4	4	4	4	4	1	0	1	0	0	1	0	0	0	0	3	5	7
SSR #_at_SSC	14	8	5	5	5	3	1	2	9	9	7	10	9	8	9	10	10	8	9	10	5	5	8	5	8	8	9	6	9	5	17	12	13
Tandem_repeat #_at_LSC	11	24	16	14	17	11	13	14	12	9	8	7	10	10	14	8	12	11	10	11	13	28	21	21	26	21	33	23	29	22	24	11	17
Tandem_repeat #_at_IR	8	8	2	2	3	4	3	2	7	7	7	7	7	7	7	7	7	8	7	7	2	3	2	2	2	3	3	3	3	1	15	9	11
Tandem_repeat #_at_SSC	4	8	1	1	1	2	1	1	3	2	3	2	2	3	2	3	2	3	2	3	2	4	2	4	4	5	6	2	6	3	13	6	12
Dispersed repeat #_LSC	6	15	6	5	3	5	4	5	5	5	3	3	3	5	5	5	3	5	3	3	7	5	9	7	15	8	13	11	13	8	5	10	7
Dispersed repeat #_IR	12	8	3	3	3	4	3	3	8	9	7	6	7	7	7	9	6	10	6	7	3	2	2	2	2	3	2	2	2	2	6	1	0
Dispersedrepeat #_SSC	1	3	1	1	1	2	1	1	1	1	1	0	1	1	0	1	1	1	1	1	2	4	3	3	3	3	4	2	3	3	2	1	2
Palindromic repeat #_LSC	4	2	8	8	8	9	9	9	4	7	4	2	2	4	1	4	4	4	2	2	7	14	9	10	10	9	10	10	10	9	1	2	0
Palindromic repeat #_IR	0	0	0	0	0	0	0	0	0	0	0	0	0	0	0	0	0	0	0	0	0	0	1	1	0	0	1	1	1	1	0	0	0
Palindromic repeat #_SSC	0	0	0	0	0	0	0	0	0	1	0	0	0	1	0	0	1	0	0	0	1	0	0	1	1	2	1	0	1	1	0	0	0

## Sheet: b
Gene or Spacer	Average repeat element #
rpl2-trnH-GUG	0.1
trnH-GUG	0
trnH-GUG-psbA	0.6
psbA	0
psbA-trnK-UUU	0.1
trnK-UUU	1.1
trnK-UUU-rps16	2.2
matK	0
rps16	1.2
rps16-trnQ-UGG	2.3
trnQ-UUG	0
trnQ-UGG-psbK	0.6
psbK	0
psbK-psbI	1
psbI	0
psbI-trnS-GCU	1.5
trnS-GCU	0
trnS-GCU-trnG-UCC	1
trnG-UCC	0.5
trnG-UCC-trnR-UCU	0.5
trnR-UCU	0
trnR-UCU-atpA	4.3
atpA	0
atpA-atpF	0.1
atpF.gene	0.7
atpF-atpH	2
atpH	0
atpH-atpI	2.1
atpI	0
atpI-rps2	0
rps2	0
rps2-rpoC2	1.2
rpoC2	0.1
rpoC2-rpoC1	0.9
rpoC1	0.4
rpoC1-rpoB	0
rpoB	0
rpoB-trnC-GCA	2.1
trnC_GCA	0
trnC-GCA-petN	1
petN	0
petN-psbM	1.2
psbM	0
psbM-trnD-GUC	1.4
trnD-GUC	0
trnD-GUC-trnY-GUA	1.6
trnY-GUA	0
trnY-GUA-trnE-UUC	0
trnE-UUC	0.6
trnE-UUC-trnT-GGU	2.8
trnT-GGU	0
trnT-GGU-psbD	1.5
psbD	0
psbD-psbC	0
psbC	0.2
psbC-trnS-UGA	1.1
trnS-UGA	0
trnS-UGA-psbZ	0.4
psbZ	0
psbZ-trnG-GCC	1.8
trnG-GCC	0
trnG-GCC-trnfM-CAU	0.4
trnfM-CAU	0
trnfM-CAU-rps14	0
rps14	0
rps14-psaB	0
psaB	0
psaB-psaA	1
psaA	0.1
psaA-ycf3	2.5
ycf3	3.2
ycf3-trnS-GGA	0.8
trnS-GGA	0
trnS-GGA-rps4	0.9
rps4	0
rps4-trnT-UGU	0.2
trnT-UGU	0
trnT-UGU-trnL-UAA	1.6
trnL-UAA	0
trnL-UAA-trnF-GAA	0.6
trnF-GAA	0
trnF-GAA-ndhJ	0.2
ndhJ	0
ndhJ-ndhK	0
ndhK	0
ndhK-ndhC	0.5
ndhC	0
ndhC-trnV-UAC	2.1
trnV-UAC	0.1
trnV-UAC-trnM-CAU	0
trnM-CAU	0
trnM-CAU-atpE	0
atpE	0
atpE-atpB	0
atpB	0
atpB-rbcL	1.5
rbcL	0
rbcL-accD	4.1
accD.v7	6.6
accD-psaI	3
psaI	0
psaI-ycf4	0.1
ycf4	0
ycf4-cemA	2
cemA	0
cemA-petA	0.6
petA	0
petA-psbJ	1.2
psbJ	0
psbJ-psbL	0
psbL	0
psbL-psbF	0
psbF	0
psbF-psbE	0
psbE	0
psbE-petL	2.2
petL	0
petL-petG	0
petG	0
petG-trnW-CCA	0.1
trnW-CCA	0
trnW-CCA-trnP-UGG	0
trnP-UGG	0
trnP-UGG-psaJ	2.3
psaJ	0
psaJ-rpl33	1.2
rpl33	0
rpl33-rps18	1.2
rps18	0
rps18-rpl20	1.2
rpl20	0
rpl20-rps12 exon 1	0.6
rps12 exon 1	0.4
rps12 exon 1-clpP	2.5
clpP	4.9
clpP-psbB	0.2
psbB	0
psbB-psbT	0.1
psbT	0
psbT-pbf1	1.7
pbf1.psbN	0
pbf1-psbH	0.1
psbH	0
psbH-petB	0
petB	0.4
petB-petD	0.3
petD	0.3
petD-rpoA	0
rpoA	0
rpoA-rps11	0
rps11	0
rps11-rpl36	0
rpl36	0
rpl36-infA	0
infA	0
infA-rps8	0
rps8	0
rps8-rpl14	1.3
rpl14	0
rpl14-rpl16	0.6
rpl16	0.1
rpl16-rps3	0.9
rps3	0
估	0
rpl22	0
rpl22-rps19	0.4
rps19	0
rps19-rpl2	0.6
rpl2	0.3
rpl2-rpl23	0
rpl23	0
rpl23-trnI-CAU	2.7
trnI-CAU	0
trnI-CAU-ycf2	5.3
ycf2	38.8
ycf2-ycf15	0
ycf15	0
ycf15-trnL-CAA	0
trnL-CAA	0
trnL-CAA-ndhB	0.2
ndhB	0.5
ndhB-rps7	0
rps7	0
rps7-rps12 exon 3	0
rps12	0
rps12 exon 2-trnV-GAC	1.7
trnV-GAC	0
trnV-GAC-rrn16	0
16SrRNA	0
rrn16-trnI-GAU	0.1
trnI-GAU gene	0
trnI-GAU-trnA-UGC	0
trnA-UGC	0
trnA-UGC-rrn23	0
23SrRNA	0
rrn23-rrn4.5	0
4.5S rRNA	0
rrn4.5-rrn5	0
5SrRNA	0
rrn5-trnR-ACG	0.7
trnR-ACG	0
trnR-ACG-trnN-GUU	0
trnN-GUU	0
trnN-GUU-ndhF	0.7
ndhF	0
ndhF-rpl32	2.4
rpl32	0
rpl32-trnL-UAG	0.7
trnL-UAG	0
trnL-UAG-ccsA	0
ccsA	0
ccsA-ndhD	0.7
ndhD	0
ndhD-psaC	0.2
psaC	0
psaC-ndhE	0
ndhE	0
ndhE-ndhG	0
ndhG	0
ndhG-ndhI	1.2
ndhI	0
ndhI-ndhA	0
ndhA	2.1
ndhA-ndhH	0
ndhH	0
ndhH-rps15	0.1
rps15	0
rps15-ycf1	5.2
ycf	5.7
ycf1-	0.9
