# Supplementary material for: Novel perspectives on plastome evolution in Onagraceae
Source: AoB Plants. 2025 Apr 24;17(3):plaf025. doi: 10.1093/aobpla/plaf025 (PMC12190799; doi:10.1093/aobpla/plaf025)
Supplement: plaf025_suppl_Supplementary_Table_S1 [file plaf025_suppl_supplementary_table_s1.zip › plaf025_Suppl_data/File.S4.alignment.trees.txt]

#NEXUS
BEGIN DATA;
	DIMENSIONS NTAX=36 NCHAR=163491;
	FORMAT DATATYPE = DNA INTERLEAVE GAP = - MISSING = ?;
	MATRIX
	Chamaenerion_angustifolium_MN481508 GAAGGTCACGGCGAGACGAGCCGTTTATCATTATGATAGGTGTCAAGTGGAAGTGCAGTG
	Chamaenerion_angustifolium_subsp_angustifolium_MZ353639 GAAGGTCACGGCGAGACGAGCCGTTTATCATTATGATAGGTGTCAAGTGGAAGTGCAGTG
	Circaea_alpina_subsp_caulescens_MZ353641 GAAGGTCACGGCGAGACGAGCCGTTTATCATTACGATAGGTGTCAAGTGGAAGTGCAGTG
	Circaea_alpina_subsp_micrantha_MZ353628 GAAGGTCACGGCGAGACGAGCCGTTTATCATTACGATAGGTGTCAAGTGGAAGTGCAGTG
	Circaea_cordata_cc GAAGGTCACGGCGAGACGAGCCGTTTATCATTACGATAGGTGTCAAGTGGAAGTGCAGTG
	Circaea_cordata_MZ353640 GAAGGTCACGGCGAGACGAGCCGTTTATCATTACGATAGGTGTCAAGTGGAAGTGCAGTG
	Circaea_glabrescens_MZ353635 GAAGGTCACGGCGAGACGAGCCGTTTATCATTACGATAGGTGTCAAGTGGAAGTGCAGTG
	Circaea_repens_MZ353636 GAAGGTCACGGCGAGACGAGCCGTTTATCATTACGATAGGTGTCAAGTGGAAGTGCAGTG
	Duabanga_grandiflora_NC_042899 GAAGGTCACGGCGAGACGAGCCGTTTATCATTACGATAGGTGTCAAGTGGAAGTGCAGTG
	Epilobium_amurense_subsp_amurense_ea GAAGGTCACGGCGAGACGAGCCGTTTATCATTATGATAGGTGTCAAGTGGAAGTGCAGTG
	Epilobium_amurense_subsp_amurense_MZ353631 GAAGGTCACGGCGAGACGAGCCGTTTATCATTATGATAGGTGTCAAGTGGAAGTGCAGTG
	Epilobium_amurense_subsp_cephalostigma_MZ353633 GAAGGTCACGGCGAGACGAGCCGTTTATCATTATGATAGGTGTCAAGTGGAAGTGCAGTG
	Epilobium_cylindricum_MZ353634 GAAGGTCACGGCGAGACGAGCCGTTTATCATTATGATAGGTGTCAAGTGGAAGTGCAGTG
	Epilobium_hirsutum_MW539044 GAAGGTCACGGCGAGACGAGCCGTTTATCATTATGATAGGTGTCAAGTGGAAGTGCAGTG
	Epilobium_minutiflorum_MZ353629 GAAGGTCACGGCGAGACGAGCCGTTTATCATTATGATAGGTGTCAAGTGGAAGTGCAGTG
	Epilobium_platystigmatosum_ep GAAGGTCACGGCGAGACGAGCCGTTTATCATTATGATAGGTGTCAAGTGGAAGTGCAGTG
	Epilobium_royleanum_MW770451 GAAGGTCACGGCGAGACGAGCCGTTTATCATTATGATAGGTGTCAAGTGGAAGTGCAGTG
	Epilobium_sikkimense_MZ353637 GAAGGTCACGGCGAGACGAGCCGTTTATCATTATGATAGGTGTCAAGTGGAAGTGCAGTG
	Epilobium_tibetanum_MZ326160 GAAGGTCACGGCGAGACGAGCCGTTTATCATTATGATAGGTGTCAAGTGGAAGTGCAGTG
	Epilobium_ulleungensis_MH198310 GAAGGTCACGGCGAGACGAGCCGTTTATCATTATGATAGGTGTCAAGTGGAAGTGCAGTG
	Epilobium_williamsii_MZ353630 GAAGGTCACGGCGAGACGAGCCGTTTATCATTATGATAGGTGTCAAGTGGAAGTGCAGTG
	Fuchsia_lycioides_F4 GAAGGTCACGGCGAGACGAGCCGTTTATCATTATGATAGGTGTCAAGTGGAAGTGCAGTG
	Ludwigia_bonariensis_L56 GAAGGTCACGGCGAGACGAGCCGTTTATCATTACGATAGGTGTCAAGTGGAAGTGCAGTG
	Ludwigia_decurrens_L82 GAAGGTCACGGCGAGACGAGCCGTTTATCATTACGATAGGTGTCAAGTGGAAGTGCAGTG
	Ludwigia_erecta_L130 GAAGGTCACGGCGAGACGAGCCGTTTATCATTACGATAGGTGTCAAGTGGAAGTGCAGTG
	Ludwigia_hyssopifolia_L149 GAAGGTCACGGCGAGACGAGCCGTTTATCATTACGATAGGTGTCAAGTGGAAGTGCAGTG
	Ludwigia_lagunae_L125 GAAGGTCACGGCGAGACGAGCCGTTTATCATTACGATAGGTGTCAAGTGGAAGTGCAGTG
	Ludwigia_microcarpa_L22d GAAGGTCACGGCGAGACGAGCCGTTTATTATTACGATAGGTGTCAAGTGGAAGTGCAGTG
	Ludwigia_octovalvis_KX827312 GAAGGTCACGGCGAGACGAGCCGTTTATCATTACGATAGGTGTCAAGTGGAAGTGCAGTG
	Ludwigia_perennis_L116 GAAGGTCACGGCGAGACGAGCCGTTTATCATTACGATAGGTGTCAAGTGGAAGTGCAGTG
	Ludwigia_sedoides_L7 GAAGGTCACGGCGAGACGAGCCGTTTATCATTACGATAGGTGTCAAGTGGAAGTGCAGTG
	Oenothera_biennis_NC_010361 GAAGGTCACGGCGAGACGAGCCGTTTATCATTATGATAGGTGTCAAGTGGAAGTGCAGTG
	Oenothera_curtiflora_MT726052 GAAGGTCACGGCGAGACGAGCCGTTTATCATTATGATAGGTGTCAAGTGGAAGTGCAGTG
	Oenothera_picensis_subsp_picensis_KX118607 GAAGGTCACGGCGAGACGAGCCGTTTATCATTATGATAGGTGTCAAGTGGAAGTGCAGTG
	Punica_granatum_KY635883 GAAGGTCACGGCGAGACGAGCCGTTTATCATTACGATAGGTGTCAAGTGGAAGTGCAGTG
	Woodfordia_fruticosa_NC_042898 GAAGGTCACGGCGAGACGAGCCGTTTATCATTACGATAGGTGTCAAGTGGAAGTGCAGTG
	Chamaenerion_angustifolium_MN481508 ATGTATGCAGCTGAGACATCCTAACAGACCGGTAGACTTGAACTATTCTGGTGTCCTAGG
	Chamaenerion_angustifolium_subsp_angustifolium_MZ353639 ATGTATGCAGCTGAGACATCCTAACAGACCGGTAGACTTGAACTATTCTGGTGTCCTAGG
	Circaea_alpina_subsp_caulescens_MZ353641 ATGTATGCAGCTGAGACATCCTAACAGACCGGTAGACTTGAACTATTCTGGTGTCCTAGG
	Circaea_alpina_subsp_micrantha_MZ353628 ATGTATGCAGCTGAGACATCCTAACAGACCGGTAGACTTGAACTATTCTGGTGTCCTAGG
	Circaea_cordata_cc ATGTATGCAGCTGAGACATCCTAACAGACCGGTAGACTTGAACTATTCTGGTGTCCTAGG
	Circaea_cordata_MZ353640 ATGTATGCAGCTGAGACATCCTAACAGACCGGTAGACTTGAACTATTCTGGTGTCCTAGG
	Circaea_glabrescens_MZ353635 ATGTATGCAGCTGAGACATCCTAACAGACCGGTAGACTTGAACTATTCTGGTGTCCTAGG
	Circaea_repens_MZ353636 ATGTATGCAGCTGAGACATCCTAACAGACCGGTAGACTTGAACTATTCTGGTGTCCTAGG
	Duabanga_grandiflora_NC_042899 ATGTATGCAGCTGAGACATCCTAACAGACCGGTAGACTTGAACTATTCTGGTGTCCTAGG
	Epilobium_amurense_subsp_amurense_ea ATGTATGCAGCTGAGACATCCTAACAGACCGGTAGACTTGAACTATTCTGGTGTCCTAGG
	Epilobium_amurense_subsp_amurense_MZ353631 ATGTATGCAGCTGAGACATCCTAACAGACCGGTAGACTTGAACTATTCTGGTGTCCTAGG
	Epilobium_amurense_subsp_cephalostigma_MZ353633 ATGTATGCAGCTGAGACATCCTAACAGACCGGTAGACTTGAACTATTCTGGTGTCCTAGG
	Epilobium_cylindricum_MZ353634 ATGTATGCAGCTGAGACATCCTAACAGACCGGTAGACTTGAACTATTCTGGTGTCCTAGG
	Epilobium_hirsutum_MW539044 ATGTATGCAGCTGAGACATCCTAACAGACCGGTAGACTTGAACTATTCTGGTGTCCTAGG
	Epilobium_minutiflorum_MZ353629 ATGTATGCAGCTGAGACATCCTAACAGACCGGTAGACTTGAACTATTCTGGTGTCCTAGG
	Epilobium_platystigmatosum_ep ATGTATGCAGCTGAGACATCCTAACAGACCGGTAGACTTGAACTATTCTGGTGTCCTAGG
	Epilobium_royleanum_MW770451 ATGTATGCAGCTGAGACATCCTAACAGACCGGTAGACTTGAACTATTCTGGTGTCCTAGG
	Epilobium_sikkimense_MZ353637 ATGTATGCAGCTGAGACATCCTAACAGACCGGTAGACTTGAACTATTCTGGTGTCCTAGG
	Epilobium_tibetanum_MZ326160 ATGTATGCAGCTGAGACATCCTAACAGACCGGTAGACTTGAACTATTCTGGTGTCCTAGG
	Epilobium_ulleungensis_MH198310 ATGTATGCAGCTGAGACATCCTAACAGACCGGTAGACTTGAACTATTCTGGTGTCCTAGG
	Epilobium_williamsii_MZ353630 ATGTATGCAGCTGAGACATCCTAACAGACCGGTAGACTTGAACTATTCTGGTGTCCTAGG
	Fuchsia_lycioides_F4 ATGTATGCAGCTGAGACATCCTAACAGACCGGTAGACTTGAACTATTCTGGTGTCCTAGG
	Ludwigia_bonariensis_L56 ATGTATGCAGCTGAGACATCCTAACAGACCGGTAGACTTGAACTATTCTGGTGTCCTAGG
	Ludwigia_decurrens_L82 ATGTATGCAGCTGAGACATCCTAACAGACCGGTAGACTTGAACTATTCTGGTGTCCTAGG
	Ludwigia_erecta_L130 ATGTATGCAGCTGAGACATCCTAACAGACCGGTAGACTTGAACTATTCTGGTGTCCTAGG
	Ludwigia_hyssopifolia_L149 ATGTATGCAGCTGAGACATCCTAACAGACCGGTAGACTTGAACTATTCTGGTGTCCTAGG
	Ludwigia_lagunae_L125 ATGTATGCAGCTGAGACATCCTAACAGACCGGTAGACTTGAACTATTCTGGTGTCCTAGG
	Ludwigia_microcarpa_L22d ATGTATGCAGCTGAGACATCCTAACAGACCGGTAGACTTGAACTATTCTGGTGTCCTAGG
	Ludwigia_octovalvis_KX827312 ATGTATGCAGCTGAGACATCCTAACAGACCGGTAGACTTGAACTATTCTGGTGTCCTAGG
	Ludwigia_perennis_L116 ATGTATGCAGCTGAGACATCCTAACAGACCGGTAGACTTGAACTATTCTGGTGTCCTAGG
	Ludwigia_sedoides_L7 ATGTATGCAGCTGAGACATCCTAACAGACCGGTAGACTTGAACTATTCTGGTGTCCTAGG
	Oenothera_biennis_NC_010361 ATGTATGCAGCTGAGACATCCTAACAGACCGCTAGACTTGAACTATTCTGGTGTCCTAGG
	Oenothera_curtiflora_MT726052 ATGTATGCAGCTGAGACATCCTAACAGACCGGTAGACTTGAACTATTCTGGTGTCCTAGG
	Oenothera_picensis_subsp_picensis_KX118607 ATGTATGCAGCTGAGACATCCTAACAGACCGCTAGACTTGAACTATTCTGGTGTCCTAGG
	Punica_granatum_KY635883 ATGTATGCAGCTGAGACATCCTAACAGACCGGTAGACTTGAACTATTCTGGTGTCCTAGG
	Woodfordia_fruticosa_NC_042898 ATGTATGCAGCTGAGACATCCTAACAGACCGGTAGACTTGAACTATTCTGGTGTCCTAGG
	Chamaenerion_angustifolium_MN481508 CGTAGAGGAACCACACCAATCCATCCCGAACTTGGTGGTTAAACTCTACTGCGGTGACGA
	Chamaenerion_angustifolium_subsp_angustifolium_MZ353639 CGTAGAGGAACCACACCAATCCATCCCGAACTTGGTGGTTAAACTCTACTGCGGTGACGA
	Circaea_alpina_subsp_caulescens_MZ353641 CGTAGAGGAACCACACCAATCCATCCCGAACTTGGTGGTTAAACTCTACTGCGGTGACGA
	Circaea_alpina_subsp_micrantha_MZ353628 CGTAGAGGAACCACACCAATCCATCCCGAACTTGGTGGTTAAACTCTACTGCGGTGACGA
	Circaea_cordata_cc CGTAGAGGAACCACACCAATCCATCCCGAACTTGGTGGTTAAACTCTACTGCGGTGACGA
	Circaea_cordata_MZ353640 CGTAGAGGAACCACACCAATCCATCCCGAACTTGGTGGTTAAACTCTACTGCGGTGACGA
	Circaea_glabrescens_MZ353635 CGTAGAGGAACCACACCAATCCATCCCGAACTTGGTGGTTAAACTCTACTGCGGTGACGA
	Circaea_repens_MZ353636 CGTAGAGGAACCACACCAATCCATCCCGAACTTGGTGGTTAAACTCTACTGCGGTGACGA
	Duabanga_grandiflora_NC_042899 CGTAGAGGAACCACACCAATCCATCCCGAACTTGGTGGTTAAACTCTACTGCGGTGACGA
	Epilobium_amurense_subsp_amurense_ea CGTAGAGGAACCACACCAATCCATCCCGAACTTGGTGGTTAAACTCTACTGCGGTGACGA
	Epilobium_amurense_subsp_amurense_MZ353631 CGTAGAGGAACCACACCAATCCATCCCGAACTTGGTGGTTAAACTCTACTGCGGTGACGA
	Epilobium_amurense_subsp_cephalostigma_MZ353633 CGTAGAGGAACCACACCAATCCATCCCGAACTTGGTGGTTAAACTCTACTGCGGTGACGA
	Epilobium_cylindricum_MZ353634 CGTAGAGGAACCACACCAATCCATCCCGAACTTGGTGGTTAAACTCTACTGCGGTGACGA
	Epilobium_hirsutum_MW539044 CGTAGAGGAACCACACCAATCCATCCCGAACTTGGTGGTTAAACTCTACTGCGGTGACGA
	Epilobium_minutiflorum_MZ353629 CGTAGAGGAACCACACCAATCCATCCCGAACTTGGTGGTTAAACTCTACTGCGGTGACGA
	Epilobium_platystigmatosum_ep CGTAGAGGAACCACACCAATCCATCCCGAACTTGGTGGTTAAACTCTACTGCGGTGACGA
	Epilobium_royleanum_MW770451 CGTAGAGGAACCACACCAATCCATCCCGAACTTGGTGGTTAAACTCTACTGCGGTGACGA
	Epilobium_sikkimense_MZ353637 CGTAGAGGAACCACACCAATCCATCCCGAACTTGGTGGTTAAACTCTACTGCGGTGACGA
	Epilobium_tibetanum_MZ326160 CGTAGAGGAACCACACCAATCCATCCCGAACTTGGTGGTTAAACTCTACTGCGGTGACGA
	Epilobium_ulleungensis_MH198310 CGTAGAGGAACCACACCAATCCATCCCGAACTTGGTGGTTAAACTCTACTGCGGTGACGA
	Epilobium_williamsii_MZ353630 CGTAGAGGAACCACACCAATCCATCCCGAACTTGGTGGTTAAACTCTACTGCGGTGACGA
	Fuchsia_lycioides_F4 CGTAGAGGAACCACACCAATCCATCCCGAACTTGGTGGTTAAACTCTACTGCGGTGACGA
	Ludwigia_bonariensis_L56 CGTAGAGGAACCACACCAATCCATCCCGAACTTGGTGGTTAAACTCTACTGCGGTGACGA
	Ludwigia_decurrens_L82 CGTAGAGGAACCACACCAATCCATCCCGAACTTGGTGGTTAAACTCTACTGCGGTGACGA
	Ludwigia_erecta_L130 CGTAGAGGAACCACACCAATCCATCCCGAACTTGGTGGTTAAACTCTACTGCGGTGACGA
	Ludwigia_hyssopifolia_L149 CGTAGAGGAACCACACCAATCCATCCCGAACTTGGTGGTTAAACTCTACTGCGGTGACGA
	Ludwigia_lagunae_L125 CGTAGAGGAACCACACCAATCCATCCCGAACTTGGTGGTTAAACTCTACTGCGGTGACGA
	Ludwigia_microcarpa_L22d CGTAGAGGAACCACACCAATCCATCCCGAACTTGGTGGTTAAACTCTACTGCGGTGACGA
	Ludwigia_octovalvis_KX827312 CGTAGAGGAACCACACCAATCCATCCCGAACTTGGTGGTTAAACTCTACTGCGGTGACGA
	Ludwigia_perennis_L116 CGTAGAGGAACCACACCAATCCATCCCGAACTTGGTGGTTAAACTCTACTGCGGTGACGA
	Ludwigia_sedoides_L7 CGTAGAGGAACCACACCAATCCATCCCGAACTTGGTGGTTAAACTCTACTGCGGTGACGA
	Oenothera_biennis_NC_010361 CGTAGAGGAACCACACCAATCCATCCCGAACTTGGTGGTTAAACTCTACTGCGGTGACGA
	Oenothera_curtiflora_MT726052 CGTAGAGGAACCACACCAATCCATCCCGAACTTGGTGGTTAAACTCTACTGCGGTGACGA
	Oenothera_picensis_subsp_picensis_KX118607 CGTAGAGGAACCACACCAATCCATCCCGAACTTGGTGGTTAAACTCTACTGCGGTGACGA
	Punica_granatum_KY635883 CGTAGAGGAACCACACCAATCCATCCCGAACTTGGTGGTTAAACTCTACTGCGGTGACGA
	Woodfordia_fruticosa_NC_042898 CGTAGAGGAACCACACCAATCCATCCCGAACTTGGTGGTTAAACTCTACTGCGGTGACGA
	Chamaenerion_angustifolium_MN481508 TACTGTAGGGGAGGTCCTGCGGAAAAATAGCTCGACGCCAGGATTCTCATGGAGAGTTCG
	Chamaenerion_angustifolium_subsp_angustifolium_MZ353639 TACTGTAGGGGAGGTCCTGCGGAAAAATAGCTCGACGCCAGGATTCTCATGGAGAGTTCG
	Circaea_alpina_subsp_caulescens_MZ353641 TACTGTAGGGGAGGTCCTGCGGAAAAATAGCTCGACGCCAGGATTCTCATGGAGAGTTCG
	Circaea_alpina_subsp_micrantha_MZ353628 TACTGTAGGGGAGGTCCTGCGGAAAAATAGCTCGACGCCAGGATTCTCATGGAGAGTTCG
	Circaea_cordata_cc TACTGTAGGGGAGGTCCTGCGGAAAAATAGCTCGACGCCAGGATTCTCATGGAGAGTTCG
	Circaea_cordata_MZ353640 TACTGTAGGGGAGGTCCTGCGGAAAAATAGCTCGACGCCAGGATTCTCATGGAGAGTTCG
	Circaea_glabrescens_MZ353635 TACTGTAGGGGAGGTCCTGCGGAAAAATAGCTCGACGCCAGGATTCTCATGGAGAGTTCG
	Circaea_repens_MZ353636 TACTGTAGGGGAGGTCCTGCGGAAAAATAGCTCGACGCCAGGATTCTCATGGAGAGTTCG
	Duabanga_grandiflora_NC_042899 TACTGTAGGGGAGGTCCTGCGGAAAAATAGCTCGACGCCAGGATTCTCATGGAGAGTTCG
	Epilobium_amurense_subsp_amurense_ea TACTGTAGGGGAGGTCCTGCGGAAAAATAGCTCGACGCCAGGATTCTCATGGAGAGTTCG
	Epilobium_amurense_subsp_amurense_MZ353631 TACTGTAGGGGAGGTCCTGCGGAAAAATAGCTCGACGCCAGGATTCTCATGGAGAGTTCG
	Epilobium_amurense_subsp_cephalostigma_MZ353633 TACTGTAGGGGAGGTCCTGCGGAAAAATAGCTCGACGCCAGGATTCTCATGGAGAGTTCG
	Epilobium_cylindricum_MZ353634 TACTGTAGGGGAGGTCCTGCGGAAAAATAGCTCGACGCCAGGATTCTCATGGAGAGTTCG
	Epilobium_hirsutum_MW539044 TACTGTAGGGGAGGTCCTGCGGAAAAATAGCTCGACGCCAGGATTCTCATGGAGAGTTCG
	Epilobium_minutiflorum_MZ353629 TACTGTAGGGGAGGTCCTGCGGAAAAATAGCTCGACGCCAGGATTCTCATGGAGAGTTCG
	Epilobium_platystigmatosum_ep TACTGTAGGGGAGGTCCTGCGGAAAAATAGCTCGACGCCAGGATTCTCATGGAGAGTTCG
	Epilobium_royleanum_MW770451 TACTGTAGGGGAGGTCCTGCGGAAAAATAGCTCGACGCCAGGATTCTCATGGAGAGTTCG
	Epilobium_sikkimense_MZ353637 TACTGTAGGGGAGGTCCTGCGGAAAAATAGCTCGACGCCAGGATTCTCATGGAGAGTTCG
	Epilobium_tibetanum_MZ326160 TACTGTAGGGGAGGTCCTGCGGAAAAATAGCTCGACGCCAGGATTCTCATGGAGAGTTCG
	Epilobium_ulleungensis_MH198310 TACTGTAGGGGAGGTCCTGCGGAAAAATAGCTCGACGCCAGGATTCTCATGGAGAGTTCG
	Epilobium_williamsii_MZ353630 TACTGTAGGGGAGGTCCTGCGGAAAAATAGCTCGACGCCAGGATTCTCATGGAGAGTTCG
	Fuchsia_lycioides_F4 TACTGTAGGGGAGGTCCTGCGGAAAAATAGCTCGACGCCAGGATTCTCATGGAGAGTTCG
	Ludwigia_bonariensis_L56 TACTGTAGGGGAGGTCCTGCGGAAAAATAGCTCGACGCCAGGATTCTCATGGAGAGTTCG
	Ludwigia_decurrens_L82 TACTGTAGGGGAGGTCCTGCGGAAAAATAGCTCGACGCCAGGATTCTCATGGAGAGTTCG
	Ludwigia_erecta_L130 TACTGTAGGGGAGGTCCTGCGGAAAAATAGCTCGACGCCAGGATTCTCATGGAGAGTTCG
	Ludwigia_hyssopifolia_L149 TACTGTAGGGGAGGTCCTGCGGAAAAATAGCTCGACGCCAGGATTCTCATGGAGAGTTCG
	Ludwigia_lagunae_L125 TACTGTAGGGGAGGTCCTGCGGAAAAATAGCTCGACGCCAGGATTCTCATGGAGAGTTCG
	Ludwigia_microcarpa_L22d TACTGTAGGGGAGGTCCTGCGGAAAAATAGCTCGACGCCAGGATTCTCATGGAGAGTTCG
	Ludwigia_octovalvis_KX827312 TACTGTAGGGGAGGTCCTGCGGAAAAATAGCTCGACGCCAGGATTCTCATGGAGAGTTCG
	Ludwigia_perennis_L116 TACTGTAGGGGAGGTCCTGCGGAAAAATAGCTCGACGCCAGGATTCTCATGGAGAGTTCG
	Ludwigia_sedoides_L7 TACTGTAGGGGAGGTCCTGCGGAAAAATAGCTCGACGCCAGGATTCTCATGGAGAGTTCG
	Oenothera_biennis_NC_010361 TACTGTAGGGGAGGTCCTGCGGAAAAATAGCTCGACGCCAGGATTCTCATGGAGAGTTCG
	Oenothera_curtiflora_MT726052 TACTGTAGGGGAGGTCCTGCGGAAAAATAGCTCGACGCCAGGATTCTCATGGAGAGTTCG
	Oenothera_picensis_subsp_picensis_KX118607 TACTGTAGGGGAGGTCCTGCGGAAAAATAGCTCGACGCCAGGATTCTCATGGAGAGTTCG
	Punica_granatum_KY635883 TACTGTAGGGGAGGTCCTGCGGAAAAATAGCTCGACGCCAGGATTCTCATGGAGAGTTCG
	Woodfordia_fruticosa_NC_042898 TACTGTAGGGGAGGTCCTGCGGAAAAATAGCTCGACGCCAGGATTCTCATGGAGAGTTCG
	Chamaenerion_angustifolium_MN481508 ATCCTGGCTCAGGATGAACGCTGGCGGCATGCTTAACACATGCAAGTCGGACGGGAAGTG
	Chamaenerion_angustifolium_subsp_angustifolium_MZ353639 ATCCTGGCTCAGGATGAACGCTGGCGGCATGCTTAACACATGCAAGTCGGACGGGAAGTG
	Circaea_alpina_subsp_caulescens_MZ353641 ATCCTGGCTCAGGATGAACGCTGGCGGCATGCTTAACACATGCAAGTCGGACGGGAAGTG
	Circaea_alpina_subsp_micrantha_MZ353628 ATCCTGGCTCAGGATGAACGCTGGCGGCATGCTTAACACATGCAAGTCGGACGGGAAGTG
	Circaea_cordata_cc ATCCTGGCTCAGGATGAACGCTGGCGGCATGCTTAACACATGCAAGTCGGACGGGAAGTG
	Circaea_cordata_MZ353640 ATCCTGGCTCAGGATGAACGCTGGCGGCATGCTTAACACATGCAAGTCGGACGGGAAGTG
	Circaea_glabrescens_MZ353635 ATCCTGGCTCAGGATGAACGCTGGCGGCATGCTTAACACATGCAAGTCGGACGGGAAGTG
	Circaea_repens_MZ353636 ATCCTGGCTCAGGATGAACGCTGGCGGCATGCTTAACACATGCAAGTCGGACGGGAAGTG
	Duabanga_grandiflora_NC_042899 ATCCTGGCTCAGGATGAACGCTGGCGGCATGCTTAACACATGCAAGTCGGACGGGAAGTG
	Epilobium_amurense_subsp_amurense_ea ATCCTGGCTCAGGATGAACGCTGGCGGCATGCTTAACACATGCAAGTCGGACGGGAAGTG
	Epilobium_amurense_subsp_amurense_MZ353631 ATCCTGGCTCAGGATGAACGCTGGCGGCATGCTTAACACATGCAAGTCGGACGGGAAGTG
	Epilobium_amurense_subsp_cephalostigma_MZ353633 ATCCTGGCTCAGGATGAACGCTGGCGGCATGCTTAACACATGCAAGTCGGACGGGAAGTG
	Epilobium_cylindricum_MZ353634 ATCCTGGCTCAGGATGAACGCTGGCGGCATGCTTAACACATGCAAGTCGGACGGGAAGTG
	Epilobium_hirsutum_MW539044 ATCCTGGCTCAGGATGAACGCTGGCGGCATGCTTAACACATGCAAGTCGGACGGGAAGTG
	Epilobium_minutiflorum_MZ353629 ATCCTGGCTCAGGATGAACGCTGGCGGCATGCTTAACACATGCAAGTCGGACGGGAAGTG
	Epilobium_platystigmatosum_ep ATCCTGGCTCAGGATGAACGCTGGCGGCATGCTTAACACATGCAAGTCGGACGGGAAGTG
	Epilobium_royleanum_MW770451 ATCCTGGCTCAGGATGAACGCTGGCGGCATGCTTAACACATGCAAGTCGGACGGGAAGTG
	Epilobium_sikkimense_MZ353637 ATCCTGGCTCAGGATGAACGCTGGCGGCATGCTTAACACATGCAAGTCGGACGGGAAGTG
	Epilobium_tibetanum_MZ326160 ATCCTGGCTCAGGATGAACGCTGGCGGCATGCTTAACACATGCAAGTCGGACGGGAAGTG
	Epilobium_ulleungensis_MH198310 ATCCTGGCTCAGGATGAACGCTGGCGGCATGCTTAACACATGCAAGTCGGACGGGAAGTG
	Epilobium_williamsii_MZ353630 ATCCTGGCTCAGGATGAACGCTGGCGGCATGCTTAACACATGCAAGTCGGACGGGAAGTG
	Fuchsia_lycioides_F4 ATCCTGGCTCAGGATGAACGCTGGCGGCATGCTTAACACATGCAAGTCGGACGGGAAGTG
	Ludwigia_bonariensis_L56 ATCCTGGCTCAGGATGAACGCTGGCGGCATGCTTAACACATGCAAGTCGGACGGGAAGTG
	Ludwigia_decurrens_L82 ATCCTGGCTCAGGATGAACGCTGGCGGCATGCTTAACACATGCAAGTCGGACGGGAAGTG
	Ludwigia_erecta_L130 ATCCTGGCTCAGGATGAACGCTGGCGGCATGCTTAACACATGCAAGTCGGACGGGAAGTG
	Ludwigia_hyssopifolia_L149 ATCCTGGCTCAGGATGAACGCTGGCGGCATGCTTAACACATGCAAGTCGGACGGGAAGTG
	Ludwigia_lagunae_L125 ATCCTGGCTCAGGATGAACGCTGGCGGCATGCTTAACACATGCAAGTCGGACGGGAAGTG
	Ludwigia_microcarpa_L22d ATCCTGGCTCAGGATGAACGCTGGCGGCATGCTTAACACATGCAAGTCGGACGGGAAGTG
	Ludwigia_octovalvis_KX827312 ATCCTGGCTCAGGATGAACGCTGGCGGCATGCTTAACACATGCAAGTCGGACGGGAAGTG
	Ludwigia_perennis_L116 ATCCTGGCTCAGGATGAACGCTGGCGGCATGCTTAACACATGCAAGTCGGACGGGAAGTG
	Ludwigia_sedoides_L7 ATCCTGGCTCAGGATGAACGCTGGCGGCATGCTTAACACATGCAAGTCGGACGGGAAGTG
	Oenothera_biennis_NC_010361 ATCCTGGCTCAGGATGAACGCTGGCGGCATGCTTAACACATGCGAGTCGGACGGGAAGTG
	Oenothera_curtiflora_MT726052 ATCCTGGCTCAGGATGAACGCTGGCGGCATGCTTAACACATGCAAGTCGGACGGGAAGTG
	Oenothera_picensis_subsp_picensis_KX118607 ATCCTGGCTCAGGATGAACGCTGGCGGCATGCTTAACACATGCGAGTCGGACGGGAAGTG
	Punica_granatum_KY635883 ATCCTGGCTCAGGATGAACGCTGGCGGCATGCTTAACACATGCAAGTCGGACGGGAAGTG
	Woodfordia_fruticosa_NC_042898 ATCCTGGCTCAGGATGAACGCTGGCGGCATGCTTAACACATGCAAGTCGGACGGGAAGTG
	Chamaenerion_angustifolium_MN481508 GTGTTTCCAGTGGCGGACGGGTGAGTAACGCGTAAGAACCTGCCCTTGGGAGGGGAACAA
	Chamaenerion_angustifolium_subsp_angustifolium_MZ353639 GTGTTTCCAGTGGCGGACGGGTGAGTAACGCGTAAGAACCTGCCCTTGGGAGGGGAACAA
	Circaea_alpina_subsp_caulescens_MZ353641 GTGTTTCCAGTGGCGGACGGGTGAGTAACGCGTAAGAACCTGCCCTTGGGAGGGGAACAA
	Circaea_alpina_subsp_micrantha_MZ353628 GTGTTTCCAGTGGCGGACGGGTGAGTAACGCGTAAGAACCTGCCCTTGGGAGGGGAACAA
	Circaea_cordata_cc GTGTTTCCAGTGGCGGACGGGTGAGTAACGCGTAAGAACCTGCCCTTGGGAGGGGAACAA
	Circaea_cordata_MZ353640 GTGTTTCCAGTGGCGGACGGGTGAGTAACGCGTAAGAACCTGCCCTTGGGAGGGGAACAA
	Circaea_glabrescens_MZ353635 GTGTTTCCAGTGGCGGACGGGTGAGTAACGCGTAAGAACCTGCCCTTGGGAGGGGAACAA
	Circaea_repens_MZ353636 GTGTTTCCAGTGGCGGACGGGTGAGTAACGCGTAAGAACCTGCCCTTGGGAGGGGAACAA
	Duabanga_grandiflora_NC_042899 GTGTTTCCAGTGGCGGACGGGTGAGTAACGCGTAAGAACCTGCCCTTGGGAGGGGAACAA
	Epilobium_amurense_subsp_amurense_ea GTGTTTCCAGTGGCGGACGGGTGAGTAACGCGTAAGAACCTGCCCTTGGGAGGGGAACAA
	Epilobium_amurense_subsp_amurense_MZ353631 GTGTTTCCAGTGGCGGACGGGTGAGTAACGCGTAAGAACCTGCCCTTGGGAGGGGAACAA
	Epilobium_amurense_subsp_cephalostigma_MZ353633 GTGTTTCCAGTGGCGGACGGGTGAGTAACGCGTAAGAACCTGCCCTTGGGAGGGGAACAA
	Epilobium_cylindricum_MZ353634 GTGTTTCCAGTGGCGGACGGGTGAGTAACGCGTAAGAACCTGCCCTTGGGAGGGGAACAA
	Epilobium_hirsutum_MW539044 GTGTTTCCAGTGGCGGACGGGTGAGTAACGCGTAAGAACCTGCCCTTGGGAGGGGAACAA
	Epilobium_minutiflorum_MZ353629 GTGTTTCCAGTGGCGGACGGGTGAGTAACGCGTAAGAACCTGCCCTTGGGAGGGGAACAA
	Epilobium_platystigmatosum_ep GTGTTTCCAGTGGCGGACGGGTGAGTAACGCGTAAGAACCTGCCCTTGGGAGGGGAACAA
	Epilobium_royleanum_MW770451 GTGTTTCCAGTGGCGGACGGGTGAGTAACGCGTAAGAACCTGCCCTTGGGAGGGGAACAA
	Epilobium_sikkimense_MZ353637 GTGTTTCCAGTGGCGGACGGGTGAGTAACGCGTAAGAACCTGCCCTTGGGAGGGGAACAA
	Epilobium_tibetanum_MZ326160 GTGTTTCCAGTGGCGGACGGGTGAGTAACGCGTAAGAACCTGCCCTTGGGAGGGGAACAA
	Epilobium_ulleungensis_MH198310 GTGTTTCCAGTGGCGGACGGGTGAGTAACGCGTAAGAACCTGCCCTTGGGAGGGGAACAA
	Epilobium_williamsii_MZ353630 GTGTTTCCAGTGGCGGACGGGTGAGTAACGCGTAAGAACCTGCCCTTGGGAGGGGAACAA
	Fuchsia_lycioides_F4 GTGTTTCCAGTGGCGGACGGGTGAGTAACGCGTAAGAACCTGCCCTTGGGAGGGGAACAA
	Ludwigia_bonariensis_L56 GTGTTTCCAGTGGCGGACGGGTGAGTAACGCGTAAGAACCTGCCCTTGGGAGGGGAACAA
	Ludwigia_decurrens_L82 GTGTTTCCAGTGGCGGACGGGTGAGTAACGCGTAAGAACCTGCCCTTGGGAGGGGAACAA
	Ludwigia_erecta_L130 GTGTTTCCAGTGGCGGACGGGTGAGTAACGCGTAAGAACCTGCCCTTGGGAGGGGAACAA
	Ludwigia_hyssopifolia_L149 GTGTTTCCAGTGGCGGACGGGTGAGTAACGCGTAAGAACCTGCCCTTGGGAGGGGAACAA
	Ludwigia_lagunae_L125 GTGTTTCCAGTGGCGGACGGGTGAGTAACGCGTAAGAACCTGCCCTTGGGAGGGGAACAA
	Ludwigia_microcarpa_L22d GTGTTTCCAGTGGCGGACGGGTGAGTAACGCGTAAGAACCTGCCCTTGGGAGGGGAACAA
	Ludwigia_octovalvis_KX827312 GTGTTTCCAGTGGCGGACGGGTGAGTAACGCGTAAGAACCTGCCCTTGGGAGGGGAACAA
	Ludwigia_perennis_L116 GTGTTTCCAGTGGCGGACGGGTGAGTAACGCGTAAGAACCTGCCCTTGGGAGGGGAACAA
	Ludwigia_sedoides_L7 GTGTTTCCAGTGGCGGACGGGTGAGTAACGCGTAAGAACCTGCCCTTGGGAGGGGAACAA
	Oenothera_biennis_NC_010361 GTGTTTCCAGTGGCGGACGGGTGAGTAACGCGTAAGAACCTGCCCTTGGGAGGGGAACAA
	Oenothera_curtiflora_MT726052 GTGTTTCCAGTGGCGGACGGGTGAGTAACGCGTAAGAACCTGCCCTTGGGAGGGGAACAA
	Oenothera_picensis_subsp_picensis_KX118607 GTGTTTCCAGTGGCGGACGGGTGAGTAACGCGTAAGAACCTGCCCTTGGGAGGGGAACAA
	Punica_granatum_KY635883 GTGTTTCCAGTGGCGGACGGGTGAGTAACGCGTAAGAACCTGCCCTTGGGAGGGGAACAA
	Woodfordia_fruticosa_NC_042898 GTGTTTCCAGTGGCGGACGGGTGAGTAACGCGTAAGAACCTGCCCTTGGGAGGGGAACAA
	Chamaenerion_angustifolium_MN481508 CAGCTGGAAACGGCTGCTAATACCCCGTAGGCTGAGGAGCAAAAGGAGGAATCCGCCCGA
	Chamaenerion_angustifolium_subsp_angustifolium_MZ353639 CAGCTGGAAACGGCTGCTAATACCCCGTAGGCTGAGGAGCAAAAGGAGGAATCCGCCCGA
	Circaea_alpina_subsp_caulescens_MZ353641 CAGCTGGAAACGGCTGCTAATACCCCGTAGGCTGAGGAGCAAAAGGAGGAATCCGCCTGA
	Circaea_alpina_subsp_micrantha_MZ353628 CAGCTGGAAACGGCTGCTAATACCCCGTAGGCTGAGGAGCAAAAGGAGGAATCCGCCTGA
	Circaea_cordata_cc CAGCTGGAAACGGCTGCTAATACCCCGTAGGCTGAGGAGCAAAAGGAGGAATCCGCCTGA
	Circaea_cordata_MZ353640 CAGCTGGAAACGGCTGCTAATACCCCGTAGGCTGAGGAGCAAAAGGAGGAATCCGCCTGA
	Circaea_glabrescens_MZ353635 CAGCTGGAAACGGCTGCTAATACCCCGTAGGCTGAGGAGCAAAAGGAGGAATCCGCCTGA
	Circaea_repens_MZ353636 CAGCTGGAAACGGCTGCTAATACCCCGTAGGCTGAGGAGCAAAAGGAGGAATCCGCCTGA
	Duabanga_grandiflora_NC_042899 CAGCTGGAAACGGCTGCTAATACCCCGTAGGCTGAGGAGCAAAAGGAGGAATCCGCCCGA
	Epilobium_amurense_subsp_amurense_ea CAGCTGGAAACGGCTGCTAATACCCCGTAGGCTGAGGAGCAAAAGGAGGAATCCGCCCGA
	Epilobium_amurense_subsp_amurense_MZ353631 CAGCTGGAAACGGCTGCTAATACCCCGTAGGCTGAGGAGCAAAAGGAGGAATCCGCCCGA
	Epilobium_amurense_subsp_cephalostigma_MZ353633 CAGCTGGAAACGGCTGCTAATACCCCGTAGGCTGAGGAGCAAAAGGAGGAATCCGCCCGA
	Epilobium_cylindricum_MZ353634 CAGCTGGAAACGGCTGCTAATACCCCGTAGGCTGAGGAGCAAAAGGAGGAATCCGCCCGA
	Epilobium_hirsutum_MW539044 CAGCTGGAAACGGCTGCTAATACCCCGTAGGCTGAGGAGCAAAAGGAGGAATCCGCCCGA
	Epilobium_minutiflorum_MZ353629 CAGCTGGAAACGGCTGCTAATACCCCGTAGGCTGAGGAGCAAAAGGAGGAATCCGCCCGA
	Epilobium_platystigmatosum_ep CAGCTGGAAACGGCTGCTAATACCCCGTAGGCTGAGGAGCAAAAGGAGGAATCCGCCCGA
	Epilobium_royleanum_MW770451 CAGCTGGAAACGGCTGCTAATACCCCGTAGGCTGAGGAGCAAAAGGAGGAATCCGCCCGA
	Epilobium_sikkimense_MZ353637 CAGCTGGAAACGGCTGCTAATACCCCGTAGGCTGAGGAGCAAAAGGAGGAATCCGCCCGA
	Epilobium_tibetanum_MZ326160 CAGCTGGAAACGGCTGCTAATACCCCGTAGGCTGAGGAGCAAAAGGAGGAATCCGCCCGA
	Epilobium_ulleungensis_MH198310 CAGCTGGAAACGGCTGCTAATACCCCGTAGGCTGAGGAGCAAAAGGAGGAATCCGCCCGA
	Epilobium_williamsii_MZ353630 CAGCTGGAAACGGCTGCTAATACCCCGTAGGCTGAGGAGCAAAAGGAGGAATCCGCCCGA
	Fuchsia_lycioides_F4 CAGCTGGAAACGGCTGCTAATACCCCGTAGGCTGAGGAGCAAAAGGAGGAATCCGCCTGA
	Ludwigia_bonariensis_L56 CAGCTGGAAACGGCTGCTAATACCCCGTAGGCTGAGGAGCAAAAGGAGGAATCCGCCCGA
	Ludwigia_decurrens_L82 CAGCTGGAAACGGCTGCTAATACCCCGTAGGCTGAGGAGCAAAAGGAGGAATCCGCCCGA
	Ludwigia_erecta_L130 CAGCTGGAAACGGCTGCTAATACCCCGTAGGCTGAGGAGCAAAAGGAGGAATCCGCCCGA
	Ludwigia_hyssopifolia_L149 CAGCTGGAAACGGCTGCTAATACCCCGTAGGCTGAGGAGCAAAAGGAGGAATCCGCCCGA
	Ludwigia_lagunae_L125 CAGCTGGAAACGGCTGCTAATACCCCGTAGGCTGAGGAGCAAAAGGAGGAATCCGCCCGA
	Ludwigia_microcarpa_L22d CAGCTGGAAACGGCTGCTAATACCCCGTAGGCTGAGGAGCAAAAGGAGGAATCCGCCCGA
	Ludwigia_octovalvis_KX827312 CAGCTGGAAACGGCTGCTAATACCCCGTAGGCTGAGGAGCAAAAGGAGGAATCCGCCCGA
	Ludwigia_perennis_L116 CAGCTGGAAACGGCTGCTAATACCCCGTAGGCTGAGGAGCAAAAGGAGGAATCCGCCCGA
	Ludwigia_sedoides_L7 CAGCTGGAAACGGCTGCTAATACCCCGTAGGCTGAGGAGCAAAAGGAGGAATCCGCCCGA
	Oenothera_biennis_NC_010361 CAGCTGGAAACGGCTGCTAATACCCCGTAGGCTGAGGAGCAAAAGGAGGAATCCGCCCGA
	Oenothera_curtiflora_MT726052 CAGCTGGAAACGGCTGCTAATACCCCGTAGGCTGAGGAGCAAAAGGAGGAATCCGCCCGA
	Oenothera_picensis_subsp_picensis_KX118607 CAGCTGGAAACGGCTGCTAATACCCCGTAGGCTGAGGAGCAAAAGGAGGAATCCGCCCGA
	Punica_granatum_KY635883 CAGCTGGAAACGGCTGCTAATACCCCGTAGGCTGAGGAGCAAAAGGAGGAATCCGCCCGA
	Woodfordia_fruticosa_NC_042898 CAGCTGGAAACGGCTGCTAATACCCCGTAGGCTGAGGAGCAAAAGGAGGAATCCGCCCGA
	Chamaenerion_angustifolium_MN481508 GGAGGGGCTCGCGTCTGATTAGCTAGTTGGTGAGGCAATAGCTTACCAAGGCGATGATCA
	Chamaenerion_angustifolium_subsp_angustifolium_MZ353639 GGAGGGGCTCGCGTCTGATTAGCTAGTTGGTGAGGCAATAGCTTACCAAGGCGATGATCA
	Circaea_alpina_subsp_caulescens_MZ353641 GGAGGGGCTCGCGTCTGATTAGCTAGTTGGTGAGGCAATAGCTTACCAAGGCGATGATCA
	Circaea_alpina_subsp_micrantha_MZ353628 GGAGGGGCTCGCGTCTGATTAGCTAGTTGGTGAGGCAATAGCTTACCAAGGCGATGATCA
	Circaea_cordata_cc GGAGGGGCTCGCGTCTGATTAGCTAGTTGGTGAGGCAATAGCTTACCAAGGCGATGATCA
	Circaea_cordata_MZ353640 GGAGGGGCTCGCGTCTGATTAGCTAGTTGGTGAGGCAATAGCTTACCAAGGCGATGATCA
	Circaea_glabrescens_MZ353635 GGAGGGGCTCGCGTCTGATTAGCTAGTTGGTGAGGCAATAGCTTACCAAGGCGATGATCA
	Circaea_repens_MZ353636 GGAGGGGCTCGCGTCTGATTAGCTAGTTGGTGAGGCAATAGCTTACCAAGGCGATGATCA
	Duabanga_grandiflora_NC_042899 GGAGGGGCTCGCGTCTGATTAGCTAGTTGGTGAGGCAAGAGCTTACCAAGGCGATGATCA
	Epilobium_amurense_subsp_amurense_ea GGAGGGGCTCGCGTCTGATTAGCTAGTTGGTGAGGCAATAGCTTACCAAGGCGATGATCA
	Epilobium_amurense_subsp_amurense_MZ353631 GGAGGGGCTCGCGTCTGATTAGCTAGTTGGTGAGGCAATAGCTTACCAAGGCGATGATCA
	Epilobium_amurense_subsp_cephalostigma_MZ353633 GGAGGGGCTCGCGTCTGATTAGCTAGTTGGTGAGGCAATAGCTTACCAAGGCGATGATCA
	Epilobium_cylindricum_MZ353634 GGAGGGGCTCGCGTCTGATTAGCTAGTTGGTGAGGCAATAGCTTACCAAGGCGATGATCA
	Epilobium_hirsutum_MW539044 GGAGGGGCTCGCGTCTGATTAGCTAGTTGGTGAGGCAATAGCTTACCAAGGCGATGATCA
	Epilobium_minutiflorum_MZ353629 GGAGGGGCTCGCGTCTGATTAGCTAGTTGGTGAGGCAATAGCTTACCAAGGCGATGATCA
	Epilobium_platystigmatosum_ep GGAGGGGCTCGCGTCTGATTAGCTAGTTGGTGAGGCAATAGCTTACCAAGGCGATGATCA
	Epilobium_royleanum_MW770451 GGAGGGGCTCGCGTCTGATTAGCTAGTTGGTGAGGCAATAGCTTACCAAGGCGATGATCA
	Epilobium_sikkimense_MZ353637 GGAGGGGCTCGCGTCTGATTAGCTAGTTGGTGAGGCAATAGCTTACCAAGGCGATGATCA
	Epilobium_tibetanum_MZ326160 GGAGGGGCTCGCGTCTGATTAGCTAGTTGGTGAGGCAATAGCTTACCAAGGCGATGATCA
	Epilobium_ulleungensis_MH198310 GGAGGGGCTCGCGTCTGATTAGCTAGTTGGTGAGGCAATAGCTTACCAAGGCGATGATCA
	Epilobium_williamsii_MZ353630 GGAGGGGCTCGCGTCTGATTAGCTAGTTGGTGAGGCAATAGCTTACCAAGGCGATGATCA
	Fuchsia_lycioides_F4 GGAGGGGCTCGCGTCTGATTAGCTAGTTGGTGAGGCAATAGCTTACCAAGGCGATGATCA
	Ludwigia_bonariensis_L56 GGAGGGGCTCGCGTCTGATTAGCTAGTTGGTGAGGCAATAGCTTACCAAGGCGATGATCA
	Ludwigia_decurrens_L82 GGAGGGGCTCGCGTCTGATTAGCTAGTTGGTGAGGCAATAGCTTACCAAGGCGATGATCA
	Ludwigia_erecta_L130 GGAGGGGCTCGCGTCTGATTAGCTAGTTGGTGAGGCAATAGCTTACCAAGGCGATGATCA
	Ludwigia_hyssopifolia_L149 GGAGGGGCTCGCGTCTGATTAGCTAGTTGGTGAGGCAATAGCTTACCAAGGCGATGATCA
	Ludwigia_lagunae_L125 GGAGGGGCTCGCGTCTGATTAGCTAGTTGGTGAGGCAATAGCTTACCAAGGCGATGATCA
	Ludwigia_microcarpa_L22d GGAGGGGCTCGCGTCTGATTAGCTAGTTGGTGAGGCAATAGCTTACCAAGGCGATGATCA
	Ludwigia_octovalvis_KX827312 GGAGGGGCTCGCGTCTGATTAGCTAGTTGGTGAGGCAATAGCTTACCAAGGCGATGATCA
	Ludwigia_perennis_L116 GGAGGGGCTCGCGTCTGATTAGCTAGTTGGTGAGGCAATAGCTTACCAAGGCGATGATCA
	Ludwigia_sedoides_L7 GGAGGGGCTCGCGTCTGATTAGCTAGTTGGTGAGGCAATAGCTTACCAAGGCGATGATCA
	Oenothera_biennis_NC_010361 GGAGGGGCTCGCGTCTGATTAGCTAGTTGGTGAGGCAATAGCTTACCAAGGCGATGATCA
	Oenothera_curtiflora_MT726052 GGAGGGGCTCGCGTCTGATTAGCTAGTTGGTGAGGCAATAGCTTACCAAGGCGATGATCA
	Oenothera_picensis_subsp_picensis_KX118607 GGAGGGGCTCGCGTCTGATTAGCTAGTTGGTGAGGCAATAGCTTACCAAGGCGATGATCA
	Punica_granatum_KY635883 GGAGGGGCTCGCGTCTGATTAGCTAGTTGGTGAGGCAATAGCTTACCAAGGCGATGATCA
	Woodfordia_fruticosa_NC_042898 GGAGGGGCTCGCGTCTGATTAGCTAGTTGGTGAGGCAATAGCTTACCAAGGCGATGATCA
	Chamaenerion_angustifolium_MN481508 GTAGCTGGTCCGAGAGGATGATCAGCCACACTGGGACTGAGACACGGCCCAGACTCCTAC
	Chamaenerion_angustifolium_subsp_angustifolium_MZ353639 GTAGCTGGTCCGAGAGGATGATCAGCCACACTGGGACTGAGACACGGCCCAGACTCCTAC
	Circaea_alpina_subsp_caulescens_MZ353641 GTAGCTGGTCCGAGAGGATGATCAGCCACACTGGGACTGAGACACGGCCCAGACTCCTAC
	Circaea_alpina_subsp_micrantha_MZ353628 GTAGCTGGTCCGAGAGGATGATCAGCCACACTGGGACTGAGACACGGCCCAGACTCCTAC
	Circaea_cordata_cc GTAGCTGGTCCGAGAGGATGATCAGCCACACTGGGACTGAGACACGGCCCAGACTCCTAC
	Circaea_cordata_MZ353640 GTAGCTGGTCCGAGAGGATGATCAGCCACACTGGGACTGAGACACGGCCCAGACTCCTAC
	Circaea_glabrescens_MZ353635 GTAGCTGGTCCGAGAGGATGATCAGCCACACTGGGACTGAGACACGGCCCAGACTCCTAC
	Circaea_repens_MZ353636 GTAGCTGGTCCGAGAGGATGATCAGCCACACTGGGACTGAGACACGGCCCAGACTCCTAC
	Duabanga_grandiflora_NC_042899 GTAGCTGGTCCGAGAGGATGATCAGCCACACTGGGACTGAGACACGGCCCAGACTCCTAC
	Epilobium_amurense_subsp_amurense_ea GTAGCTGGTCCGAGAGGATGATCAGCCACACTGGGACTGAGACACGGCCCAGACTCCTAC
	Epilobium_amurense_subsp_amurense_MZ353631 GTAGCTGGTCCGAGAGGATGATCAGCCACACTGGGACTGAGACACGGCCCAGACTCCTAC
	Epilobium_amurense_subsp_cephalostigma_MZ353633 GTAGCTGGTCCGAGAGGATGATCAGCCACACTGGGACTGAGACACGGCCCAGACTCCTAC
	Epilobium_cylindricum_MZ353634 GTAGCTGGTCCGAGAGGATGATCAGCCACACTGGGACTGAGACACGGCCCAGACTCCTAC
	Epilobium_hirsutum_MW539044 GTAGCTGGTCCGAGAGGATGATCAGCCACACTGGGACTGAGACACGGCCCAGACTCCTAC
	Epilobium_minutiflorum_MZ353629 GTAGCTGGTCCGAGAGGATGATCAGCCACACTGGGACTGAGACACGGCCCAGACTCCTAC
	Epilobium_platystigmatosum_ep GTAGCTGGTCCGAGAGGATGATCAGCCACACTGGGACTGAGACACGGCCCAGACTCCTAC
	Epilobium_royleanum_MW770451 GTAGCTGGTCCGAGAGGATGATCAGCCACACTGGGACTGAGACACGGCCCAGACTCCTAC
	Epilobium_sikkimense_MZ353637 GTAGCTGGTCCGAGAGGATGATCAGCCACACTGGGACTGAGACACGGCCCAGACTCCTAC
	Epilobium_tibetanum_MZ326160 GTAGCTGGTCCGAGAGGATGATCAGCCACACTGGGACTGAGACACGGCCCAGACTCCTAC
	Epilobium_ulleungensis_MH198310 GTAGCTGGTCCGAGAGGATGATCAGCCACACTGGGACTGAGACACGGCCCAGACTCCTAC
	Epilobium_williamsii_MZ353630 GTAGCTGGTCCGAGAGGATGATCAGCCACACTGGGACTGAGACACGGCCCAGACTCCTAC
	Fuchsia_lycioides_F4 GTAGCTGGTCCGAGAGGATGATCAGCCACACTGGGACTGAGACACGGCCCAGACTCCTAC
	Ludwigia_bonariensis_L56 GTAGCTGGTCCGAGAGGATGATCAGCCACACTGGGACTGAGACACGGCCCAGACTCCTAC
	Ludwigia_decurrens_L82 GTAGCTGGTCCGAGAGGATGATCAGCCACACTGGGACTGAGACACGGCCCAGACTCCTAC
	Ludwigia_erecta_L130 GTAGCTGGTCCGAGAGGATGATCAGCCACACTGGGACTGAGACACGGCCCAGACTCCTAC
	Ludwigia_hyssopifolia_L149 GTAGCTGGTCCGAGAGGATGATCAGCCACACTGGGACTGAGACACGGCCCAGACTCCTAC
	Ludwigia_lagunae_L125 GTAGCTGGTCCGAGAGGATGATCAGCCACACTGGGACTGAGACACGGCCCAGACTCCTAC
	Ludwigia_microcarpa_L22d GTAGCTGGTCCGAGAGGATGATCAGCCACACTGGGACTGAGACACGGCCCAGACTCCTAC
	Ludwigia_octovalvis_KX827312 GTAGCTGGTCCGAGAGGATGATCAGCCACACTGGGACTGAGACACGGCCCAGACTCCTAC
	Ludwigia_perennis_L116 GTAGCTGGTCCGAGAGGATGATCAGCCACACTGGGACTGAGACACGGCCCAGACTCCTAC
	Ludwigia_sedoides_L7 GTAGCTGGTCCGAGAGGATGATCAGCCACACTGGGACTGAGACACGGCCCAGACTCCTAC
	Oenothera_biennis_NC_010361 GTAGCTGGTCCGAGAGGATGATCAGCCACACTGGGACTGAGACACGGCCCAGACTCCTAC
	Oenothera_curtiflora_MT726052 GTAGCTGGTCCGAGAGGATGATCAGCCACACTGGGACTGAGACACGGCCCAGACTCCTAC
	Oenothera_picensis_subsp_picensis_KX118607 GTAGCTGGTCCGAGAGGATGATCAGCCACACTGGGACTGAGACACGGCCCAGACTCCTAC
	Punica_granatum_KY635883 GTAGCTGGTCCGAGAGGATGATCAGCCACACTGGGACTGAGACACGGCCCAGACTCCTAC
	Woodfordia_fruticosa_NC_042898 GTAGCTGGTCCGAGAGGATGATCAGCCACACTGGGACTGAGACACGGCCCAGACTCCTAC
	Chamaenerion_angustifolium_MN481508 GGGAGGCAGCAGTGGGGAATTTTCCGCAATGGGCGAAAGCCTGACGGAGCAATGCCGCGT
	Chamaenerion_angustifolium_subsp_angustifolium_MZ353639 GGGAGGCAGCAGTGGGGAATTTTCCGCAATGGGCGAAAGCCTGACGGAGCAATGCCGCGT
	Circaea_alpina_subsp_caulescens_MZ353641 GGGAGGCAGCAGTGGGGAATTTTCCGCAATGGGCGAAAGCCTGACGGAGCAATGCCGCGT
	Circaea_alpina_subsp_micrantha_MZ353628 GGGAGGCAGCAGTGGGGAATTTTCCGCAATGGGCGAAAGCCTGACGGAGCAATGCCGCGT
	Circaea_cordata_cc GGGAGGCAGCAGTGGGGAATTTTCCGCAATGGGCGAAAGCCTGACGGAGCAATGCCGCGT
	Circaea_cordata_MZ353640 GGGAGGCAGCAGTGGGGAATTTTCCGCAATGGGCGAAAGCCTGACGGAGCAATGCCGCGT
	Circaea_glabrescens_MZ353635 GGGAGGCAGCAGTGGGGAATTTTCCGCAATGGGCGAAAGCCTGACGGAGCAATGCCGCGT
	Circaea_repens_MZ353636 GGGAGGCAGCAGTGGGGAATTTTCCGCAATGGGCGAAAGCCTGACGGAGCAATGCCGCGT
	Duabanga_grandiflora_NC_042899 GGGAGGCAGCAGTGGGGAATTTTCCGCAATGGGCGAAAGCCTGACGGAGCAATGCCGCGT
	Epilobium_amurense_subsp_amurense_ea GGGAGGCAGCAGTGGGGAATTTTCCGCAATGGGCGAAAGCCTGACGGAGCAATGCCGCGT
	Epilobium_amurense_subsp_amurense_MZ353631 GGGAGGCAGCAGTGGGGAATTTTCCGCAATGGGCGAAAGCCTGACGGAGCAATGCCGCGT
	Epilobium_amurense_subsp_cephalostigma_MZ353633 GGGAGGCAGCAGTGGGGAATTTTCCGCAATGGGCGAAAGCCTGACGGAGCAATGCCGCGT
	Epilobium_cylindricum_MZ353634 GGGAGGCAGCAGTGGGGAATTTTCCGCAATGGGCGAAAGCCTGACGGAGCAATGCCGCGT
	Epilobium_hirsutum_MW539044 GGGAGGCAGCAGTGGGGAATTTTCCGCAATGGGCGAAAGCCTGACGGAGCAATGCCGCGT
	Epilobium_minutiflorum_MZ353629 GGGAGGCAGCAGTGGGGAATTTTCCGCAATGGGCGAAAGCCTGACGGAGCAATGCCGCGT
	Epilobium_platystigmatosum_ep GGGAGGCAGCAGTGGGGAATTTTCCGCAATGGGCGAAAGCCTGACGGAGCAATGCCGCGT
	Epilobium_royleanum_MW770451 GGGAGGCAGCAGTGGGGAATTTTCCGCAATGGGCGAAAGCCTGACGGAGCAATGCCGCGT
	Epilobium_sikkimense_MZ353637 GGGAGGCAGCAGTGGGGAATTTTCCGCAATGGGCGAAAGCCTGACGGAGCAATGCCGCGT
	Epilobium_tibetanum_MZ326160 GGGAGGCAGCAGTGGGGAATTTTCCGCAATGGGCGAAAGCCTGACGGAGCAATGCCGCGT
	Epilobium_ulleungensis_MH198310 GGGAGGCAGCAGTGGGGAATTTTCCGCAATGGGCGAAAGCCTGACGGAGCAATGCCGCGT
	Epilobium_williamsii_MZ353630 GGGAGGCAGCAGTGGGGAATTTTCCGCAATGGGCGAAAGCCTGACGGAGCAATGCCGCGT
	Fuchsia_lycioides_F4 GGGAGGCAGCAGTGGGGAATTTTCCGCAATGGGCGAAAGCCTGACGGAGCAATGCCGCGT
	Ludwigia_bonariensis_L56 GGGAGGCAGCAGTGGGGAATTTTCCGCAATGGGCGAAAGCCTGACGGAGCAATGCCGCGT
	Ludwigia_decurrens_L82 GGGAGGCAGCAGTGGGGAATTTTCCGCAATGGGCGAAAGCCTGACGGAGCAATGCCGCGT
	Ludwigia_erecta_L130 GGGAGGCAGCAGTGGGGAATTTTCCGCAATGGGCGAAAGCCTGACGGAGCAATGCCGCGT
	Ludwigia_hyssopifolia_L149 GGGAGGCAGCAGTGGGGAATTTTCCGCAATGGGCGAAAGCCTGACGGAGCAATGCCGCGT
	Ludwigia_lagunae_L125 GGGAGGCAGCAGTGGGGAATTTTCCGCAATGGGCGAAAGCCTGACGGAGCAATGCCGCGT
	Ludwigia_microcarpa_L22d GGGAGGCAGCAGTGGGGAATTTTCCGCAATGGGCGAAAGCCTGACGGAGCAATGCCGCGT
	Ludwigia_octovalvis_KX827312 GGGAGGCAGCAGTGGGGAATTTTCCGCAATGGGCGAAAGCCTGACGGAGCAATGCCGCGT
	Ludwigia_perennis_L116 GGGAGGCAGCAGTGGGGAATTTTCCGCAATGGGCGAAAGCCTGACGGAGCAATGCCGCGT
	Ludwigia_sedoides_L7 GGGAGGCAGCAGTGGGGAATTTTCCGCAATGGGCGAAAGCCTGACGGAGCAATGCCGCGT
	Oenothera_biennis_NC_010361 GGGAGGCAGCAGTGGGGAATTTTCCGCAATGGGCGAAAGCCTGACGGAGCAATGCCGCGT
	Oenothera_curtiflora_MT726052 GGGAGGCAGCAGTGGGGAATTTTCCGCAATGGGCGAAAGCCTGACGGAGCAATGCCGCGT
	Oenothera_picensis_subsp_picensis_KX118607 GGGAGGCAGCAGTGGGGAATTTTCCGCAATGGGCGAAAGCCTGACGGAGCAATGCCGCGT
	Punica_granatum_KY635883 GGGAGGCAGCAGTGGGGAATTTTCCGCAATGGGCGAAAGCCTGACGGAGCAATGCCGCGT
	Woodfordia_fruticosa_NC_042898 GGGAGGCAGCAGTGGGGAATTTTCCGCAATGGGCGAAAGCCTGACGGAGCAATGCCGCGT
	Chamaenerion_angustifolium_MN481508 GGAGGTAGAAGGCCCACGGGTCGTGAACTTCTTTTCCCGGAGAAGAAGCAATGACGGTAT
	Chamaenerion_angustifolium_subsp_angustifolium_MZ353639 GGAGGTAGAAGGCCCACGGGTCGTGAACTTCTTTTCCCGGAGAAGAAGCAATGACGGTAT
	Circaea_alpina_subsp_caulescens_MZ353641 GGAGGTAGAAGGCCCACGGGTCGTGAACTTCTTTTCCCGGAGAAGAAGCAATGACGGTAT
	Circaea_alpina_subsp_micrantha_MZ353628 GGAGGTAGAAGGCCCACGGGTCGTGAACTTCTTTTCCCGGAGAAGAAGCAATGACGGTAT
	Circaea_cordata_cc GGAGGTAGAAGGCCCACGGGTCGTGAACTTCTTTTCCCGGAGAAGAAGCAATGACGGTAT
	Circaea_cordata_MZ353640 GGAGGTAGAAGGCCCACGGGTCGTGAACTTCTTTTCCCGGAGAAGAAGCAATGACGGTAT
	Circaea_glabrescens_MZ353635 GGAGGTAGAAGGCCCACGGGTCGTGAACTTCTTTTCCCGGAGAAGAAGCAATGACGGTAT
	Circaea_repens_MZ353636 GGAGGTAGAAGGCCCACGGGTCGTGAACTTCTTTTCCCGGAGAAGAAGCAATGACGGTAT
	Duabanga_grandiflora_NC_042899 GGAGGTAGAAGGCCCACGGGTCGTGAACTTCTTTTCCCGGAGAAGAAGCAATGACGGTAT
	Epilobium_amurense_subsp_amurense_ea GGAGGTAGAAGGCCCACGGGTCGTGAACTTCTTTTCCCGGAGAAGAAGCAATGACGGTAT
	Epilobium_amurense_subsp_amurense_MZ353631 GGAGGTAGAAGGCCCACGGGTCGTGAACTTCTTTTCCCGGAGAAGAAGCAATGACGGTAT
	Epilobium_amurense_subsp_cephalostigma_MZ353633 GGAGGTAGAAGGCCCACGGGTCGTGAACTTCTTTTCCCGGAGAAGAAGCAATGACGGTAT
	Epilobium_cylindricum_MZ353634 GGAGGTAGAAGGCCCACGGGTCGTGAACTTCTTTTCCCGGAGAAGAAGCAATGACGGTAT
	Epilobium_hirsutum_MW539044 GGAGGTAGAAGGCCCACGGGTCGTGAACTTCTTTTCCCGGAGAAGAAGCAATGACGGTAT
	Epilobium_minutiflorum_MZ353629 GGAGGTAGAAGGCCCACGGGTCGTGAACTTCTTTTCCCGGAGAAGAAGCAATGACGGTAT
	Epilobium_platystigmatosum_ep GGAGGTAGAAGGCCCACGGGTCGTGAACTTCTTTTCCCGGAGAAGAAGCAATGACGGTAT
	Epilobium_royleanum_MW770451 GGAGGTAGAAGGCCCACGGGTCGTGAACTTCTTTTCCCGGAGAAGAAGCAATGACGGTAT
	Epilobium_sikkimense_MZ353637 GGAGGTAGAAGGCCCACGGGTCGTGAACTTCTTTTCCCGGAGAAGAAGCAATGACGGTAT
	Epilobium_tibetanum_MZ326160 GGAGGTAGAAGGCCCACGGGTCGTGAACTTCTTTTCCCGGAGAAGAAGCAATGACGGTAT
	Epilobium_ulleungensis_MH198310 GGAGGTAGAAGGCCCACGGGTCGTGAACTTCTTTTCCCGGAGAAGAAGCAATGACGGTAT
	Epilobium_williamsii_MZ353630 GGAGGTAGAAGGCCCACGGGTCGTGAACTTCTTTTCCCGGAGAAGAAGCAATGACGGTAT
	Fuchsia_lycioides_F4 GGAGGTAGAAGGCCCACGGGTCGTGAACTTCTTTTCCCGGAGAAGAAGCAATGACGGTAT
	Ludwigia_bonariensis_L56 GGAGGTAGAAGGCCCACGGGTCGTGAACTTCTTTTCCCGGAGAAGAAGCAATGACGGTAT
	Ludwigia_decurrens_L82 GGAGGTAGAAGGCCCACGGGTCGTGAACTTCTTTTCCCGGAGAAGAAGCAATGACGGTAT
	Ludwigia_erecta_L130 GGAGGTAGAAGGCCCACGGGTCGTGAACTTCTTTTCCCGGAGAAGAAGCAATGACGGTAT
	Ludwigia_hyssopifolia_L149 GGAGGTAGAAGGCCCACGGGTCGTGAACTTCTTTTCCCGGAGAAGAAGCAATGACGGTAT
	Ludwigia_lagunae_L125 GGAGGTAGAAGGCCCACGGGTCGTGAACTTCTTTTCCCGGAGAAGAAGCAATGACGGTAT
	Ludwigia_microcarpa_L22d GGAGGTAGAAGGCCCACGGGTCGTGAACTTCTTTTCCCGGAGAAGAAGCAATGACGGTAT
	Ludwigia_octovalvis_KX827312 GGAGGTAGAAGGCCCACGGGTCGTGAACTTCTTTTCCCGGAGAAGAAGCAATGACGGTAT
	Ludwigia_perennis_L116 GGAGGTAGAAGGCCCACGGGTCGTGAACTTCTTTTCCCGGAGAAGAAGCAATGACGGTAT
	Ludwigia_sedoides_L7 GGAGGTAGAAGGCCCACGGGTCGTGAACTTCTTTTCCCGGAGAAGAAGCAATGACGGTAT
	Oenothera_biennis_NC_010361 GGAGGTAGAAGGCCCACGGGTCGTGAACTTCTTTTCCCGGAGAAGAAGCAATGACGGTAT
	Oenothera_curtiflora_MT726052 GGAGGTAGAAGGCCCACGGGTCGTGAACTTCTTTTCCCGGAGAAGAAGCAATGACGGTAT
	Oenothera_picensis_subsp_picensis_KX118607 GGAGGTAGAAGGCCCACGGGTCGTGAACTTCTTTTCCCGGAGAAGAAGCAATGACGGTAT
	Punica_granatum_KY635883 GGAGGTAGAAGGCCCACGGGTCGTGAACTTCTTTTCCCGGAGAAGAAGCAATGACGGTAT
	Woodfordia_fruticosa_NC_042898 GGAGGTAGAAGGCCCACGGGTCGTGAACTTCTTTTCCCGGAGAAGAAGCAATGACGGTAT
	Chamaenerion_angustifolium_MN481508 CCGGGGAATAAGCATCGGCTAACTCTGTGCCAGCAGCCGCGGTAAGACAGAGGATGCAAG
	Chamaenerion_angustifolium_subsp_angustifolium_MZ353639 CCGGGGAATAAGCATCGGCTAACTCTGTGCCAGCAGCCGCGGTAAGACAGAGGATGCAAG
	Circaea_alpina_subsp_caulescens_MZ353641 CCGGGGAATAAGCATCGGCTAACTCTGTGCCAGCAGCCGCGGTAATACAGAGGATGCAAG
	Circaea_alpina_subsp_micrantha_MZ353628 CCGGGGAATAAGCATCGGCTAACTCTGTGCCAGCAGCCGCGGTAATACAGAGGATGCAAG
	Circaea_cordata_cc CCGGGGAATAAGCATCGGCTAACTCTGTGCCAGCAGCCGCGGTAATACAGAGGATGCAAG
	Circaea_cordata_MZ353640 CCGGGGAATAAGCATCGGCTAACTCTGTGCCAGCAGCCGCGGTAATACAGAGGATGCAAG
	Circaea_glabrescens_MZ353635 CCGGGGAATAAGCATCGGCTAACTCTGTGCCAGCAGCCGCGGTAATACAGAGGATGCAAG
	Circaea_repens_MZ353636 CCGGGGAATAAGCATCGGCTAACTCTGTGCCAGCAGCCGCGGTAATACAGAGGATGCAAG
	Duabanga_grandiflora_NC_042899 CTGGGGAATAAGCATCGGCTAACTCTGTGCCAGCAGCCGCGGTAATACAGAGGATGCAAG
	Epilobium_amurense_subsp_amurense_ea CCGGGGAATAAGCATCGGCTAACTCTGTGCCAGCAGCCGCGGTAAGACAGAGGATGCAAG
	Epilobium_amurense_subsp_amurense_MZ353631 CCGGGGAATAAGCATCGGCTAACTCTGTGCCAGCAGCCGCGGTAAGACAGAGGATGCAAG
	Epilobium_amurense_subsp_cephalostigma_MZ353633 CCGGGGAATAAGCATCGGCTAACTCTGTGCCAGCAGCCGCGGTAAGACAGAGGATGCAAG
	Epilobium_cylindricum_MZ353634 CCGGGGAATAAGCATCGGCTAACTCTGTGCCAGCAGCCGCGGTAAGACAGAGGATGCAAG
	Epilobium_hirsutum_MW539044 CCGGGGAATAAGCATCGGCTAACTCTGTGCCAGCAGCCGCGGTAAGACAGAGGATGCAAG
	Epilobium_minutiflorum_MZ353629 CCGGGGAATAAGCATCGGCTAACTCTGTGCCAGCAGCCGCGGTAAGACAGAGGATGCAAG
	Epilobium_platystigmatosum_ep CCGGGGAATAAGCATCGGCTAACTCTGTGCCAGCAGCCGCGGTAAGACAGAGGATGCAAG
	Epilobium_royleanum_MW770451 CCGGGGAATAAGCATCGGCTAACTCTGTGCCAGCAGCCGCGGTAAGACAGAGGATGCAAG
	Epilobium_sikkimense_MZ353637 CCGGGGAATAAGCATCGGCTAACTCTGTGCCAGCAGCCGCGGTAAGACAGAGGATGCAAG
	Epilobium_tibetanum_MZ326160 CCGGGGAATAAGCATCGGCTAACTCTGTGCCAGCAGCCGCGGTAAGACAGAGGATGCAAG
	Epilobium_ulleungensis_MH198310 CCGGGGAATAAGCATCGGCTAACTCTGTGCCAGCAGCCGCGGTAAGACAGAGGATGCAAG
	Epilobium_williamsii_MZ353630 CCGGGGAATAAGCATCGGCTAACTCTGTGCCAGCAGCCGCGGTAAGACAGAGGATGCAAG
	Fuchsia_lycioides_F4 CCGGGGAATAAGCATCGGCTAACTCTGTGCCAGCAGCCGCGGTAATACAGAGGATGCAAG
	Ludwigia_bonariensis_L56 CTGGGGAATAAGCATCGGCTAACTCTGTGCCAGCAGCCGCGGTAATACAGAGGATGCAAG
	Ludwigia_decurrens_L82 CTGGGGAATAAGCATCGGCTAACTCTGTGCCAGCAGCCGCGGTAATACAGAGGATGCAAG
	Ludwigia_erecta_L130 CCGGGGAATAAGCATCGGCTAACTCTGTGCCAGCAGCCGCGGTAATACAGAGGATGCAAG
	Ludwigia_hyssopifolia_L149 CTGGGGAATAAGCATCGGCTAACTCTGTGCCAGCAGCCGCGGTAATACAGAGGATGCAAG
	Ludwigia_lagunae_L125 CTGGGGAATAAGCATCGGCTAACTCTGTGCCAGCAGCCGCGGTAATACAGAGGATGCAAG
	Ludwigia_microcarpa_L22d CTGGGGAATAAGCATCGGCTAACTCTGTGCCAGCAGCCGCGGTAATACAGAGGATGCAAG
	Ludwigia_octovalvis_KX827312 CTGGGGAATAAGCATCGGCTAACTCTGTGCCAGCAGCCGCGGTAATACAGAGGATGCAAG
	Ludwigia_perennis_L116 CTGGGGAATAAGCATCGGCTAACTCTGTGCCAGCAGCCGCGGTAATACAGAGGATGCAAG
	Ludwigia_sedoides_L7 CTGGGGAATAAGCATCGGCTAACTCTGTGCCAGCAGCCGCGGTAATACAGAGGATGCAAG
	Oenothera_biennis_NC_010361 CCGGGGAATAAGCATCGGCTAACTCTGTGCCAGCAGCCGCGGTAAGACAGAGGATGCAAG
	Oenothera_curtiflora_MT726052 CCGGGGAATAAGCATCGGCTAACTCTGTGCCAGCAGCCGCGGTAAGACAGAGGATGCAAG
	Oenothera_picensis_subsp_picensis_KX118607 CCGGGGAATAAGCATCGGCTAACTCTGTGCCAGCAGCCGCGGTAAGACAGAGGATGCAAG
	Punica_granatum_KY635883 CTGGGGAATAAGCATCGGCTAACTCTGTGCCAGCAGCCGCGGTAATACAGAGGATGCAAG
	Woodfordia_fruticosa_NC_042898 CTGGGGAATAAGCATCGGCTAACTCTGTGCCAGCAGCCGCGGTAATACAGAGGATGCAAG
	Chamaenerion_angustifolium_MN481508 CGTTATCCGGAATGATTGGGCGTAAAGCGTCTGTAGGTGGCTTTTTAAGTCCGCCGTCAA
	Chamaenerion_angustifolium_subsp_angustifolium_MZ353639 CGTTATCCGGAATGATTGGGCGTAAAGCGTCTGTAGGTGGCTTTTTAAGTCCGCCGTCAA
	Circaea_alpina_subsp_caulescens_MZ353641 CGTTATCCGGAATGATTGGGCGTAAAGCGTCTGTAGGTGGCTTTTTAAGTCCGCCGTCAA
	Circaea_alpina_subsp_micrantha_MZ353628 CGTTATCCGGAATGATTGGGCGTAAAGCGTCTGTAGGTGGCTTTTTAAGTCCGCCGTCAA
	Circaea_cordata_cc CGTTATCCGGAATGATTGGGCGTAAAGCGTCTGTAGGTGGCTTTTTAAGTCCGCCGTCAA
	Circaea_cordata_MZ353640 CGTTATCCGGAATGATTGGGCGTAAAGCGTCTGTAGGTGGCTTTTTAAGTCCGCCGTCAA
	Circaea_glabrescens_MZ353635 CGTTATCCGGAATGATTGGGCGTAAAGCGTCTGTAGGTGGCTTTTTAAGTCCGCCGTCAA
	Circaea_repens_MZ353636 CGTTATCCGGAATGATTGGGCGTAAAGCGTCTGTAGGTGGCTTTTTAAGTCCGCCGTCAA
	Duabanga_grandiflora_NC_042899 CGTTATCCGGAATGATTGGGCGTAAAGCGTCTGTAGGTGGCTTTTTAAGTCCGCCGTCAA
	Epilobium_amurense_subsp_amurense_ea CGTTATCCGGAATGATTGGGCGTAAAGCGTCTGTAGGTGGCTTTTTAAGTCCGCCGTCAA
	Epilobium_amurense_subsp_amurense_MZ353631 CGTTATCCGGAATGATTGGGCGTAAAGCGTCTGTAGGTGGCTTTTTAAGTCCGCCGTCAA
	Epilobium_amurense_subsp_cephalostigma_MZ353633 CGTTATCCGGAATGATTGGGCGTAAAGCGTCTGTAGGTGGCTTTTTAAGTCCGCCGTCAA
	Epilobium_cylindricum_MZ353634 CGTTATCCGGAATGATTGGGCGTAAAGCGTCTGTAGGTGGCTTTTTAAGTCCGCCGTCAA
	Epilobium_hirsutum_MW539044 CGTTATCCGGAATGATTGGGCGTAAAGCGTCTGTAGGTGGCTTTTTAAGTCCGCCGTCAA
	Epilobium_minutiflorum_MZ353629 CGTTATCCGGAATGATTGGGCGTAAAGCGTCTGTAGGTGGCTTTTTAAGTCCGCCGTCAA
	Epilobium_platystigmatosum_ep CGTTATCCGGAATGATTGGGCGTAAAGCGTCTGTAGGTGGCTTTTTAAGTCCGCCGTCAA
	Epilobium_royleanum_MW770451 CGTTATCCGGAATGATTGGGCGTAAAGCGTCTGTAGGTGGCTTTTTAAGTCCGCCGTCAA
	Epilobium_sikkimense_MZ353637 CGTTATCCGGAATGATTGGGCGTAAAGCGTCTGTAGGTGGCTTTTTAAGTCCGCCGTCAA
	Epilobium_tibetanum_MZ326160 CGTTATCCGGAATGATTGGGCGTAAAGCGTCTGTAGGTGGCTTTTTAAGTCCGCCGTCAA
	Epilobium_ulleungensis_MH198310 CGTTATCCGGAATGATTGGGCGTAAAGCGTCTGTAGGTGGCTTTTTAAGTCCGCCGTCAA
	Epilobium_williamsii_MZ353630 CGTTATCCGGAATGATTGGGCGTAAAGCGTCTGTAGGTGGCTTTTTAAGTCCGCCGTCAA
	Fuchsia_lycioides_F4 CGTTATCCGGAATGATTGGGCGTAAAGCGTCTGTAGGTGGCTTTTTAAGTCCGCCGTCAA
	Ludwigia_bonariensis_L56 CGTTATCCGGAATGATTGGGCGTAAAGCGTCTGTAGGTGGCTTTTTAAGTCCGCCGTCAA
	Ludwigia_decurrens_L82 CGTTATCCGGAATGATTGGGCGTAAAGCGTCTGTAGGTGGCTTTTTAAGTCCGCCGTCAA
	Ludwigia_erecta_L130 CGTTATCCGGAATGATTGGGCGTAAAGCGTCTGTAGGTGGCTTTTTAAGTCCGCCGTCAA
	Ludwigia_hyssopifolia_L149 CGTTATCCGGAATGATTGGGCGTAAAGCGTCTGTAGGTGGCTTTTTAAGTCCGCCGTCAA
	Ludwigia_lagunae_L125 CGTTATCCGGAATGATTGGGCGTAAAGCGTCTGTAGGTGGCTTTTTAAGTCCGCCGTCAA
	Ludwigia_microcarpa_L22d CGTTATCCGGAATGATTGGGCGTAAAGCGTCTGTAGGTGGCTTTTTAAGTCCGCCGTCAA
	Ludwigia_octovalvis_KX827312 CGTTATCCGGAATGATTGGGCGTAAAGCGTCTGTAGGTGGCTTTTTAAGTCCGCCGTCAA
	Ludwigia_perennis_L116 CGTTATCCGGAATGATTGGGCGTAAAGCGTCTGTAGGTGGCTTTTTAAGTCCGCCGTCAA
	Ludwigia_sedoides_L7 CGTTATCCGGAATGATTGGGCGTAAAGCGTCTGTAGGTGGCTTTTTAAGTCCGCCGTCAA
	Oenothera_biennis_NC_010361 CGTTATCCGGAATGATTGGGCGTAAAGCGTCTGTAGGTGGCTTTTTAAGTCCGCCGTCAA
	Oenothera_curtiflora_MT726052 CGTTATCCGGAATGATTGGGCGTAAAGCGTCTGTAGGTGGCTTTTTAAGTCCGCCGTCAA
	Oenothera_picensis_subsp_picensis_KX118607 CGTTATCCGGAATGATTGGGCGTAAAGCGTCTGTAGGTGGCTTTTTAAGTCCGCCGTCAA
	Punica_granatum_KY635883 CGTTATCCGGAATGATTGGGCGTAAAGCGTCTGTAGGTGGCTTTTTAAGTCCGCCGTCAA
	Woodfordia_fruticosa_NC_042898 CGTTATCCGGAATGATTGGGCGTAAAGCGTCTGTAGGTGGCTTTTTAAGTCCGCCGTCAA
	Chamaenerion_angustifolium_MN481508 ATCCCAGGGCTCAACCCTGGACAGGCGGTGGAAACTACCAAGCTGGAGTACGGTAGGGGC
	Chamaenerion_angustifolium_subsp_angustifolium_MZ353639 ATCCCAGGGCTCAACCCTGGACAGGCGGTGGAAACTACCAAGCTGGAGTACGGTAGGGGC
	Circaea_alpina_subsp_caulescens_MZ353641 ATCCCAGGGCTCAACCCTGGACAGGCGGTGGAAACTACCAAGCTGGAGTACGGTAGGGGC
	Circaea_alpina_subsp_micrantha_MZ353628 ATCCCAGGGCTCAACCCTGGACAGGCGGTGGAAACTACCAAGCTGGAGTACGGTAGGGGC
	Circaea_cordata_cc ATCCCAGGGCTCAACCCTGGACAGGCGGTGGAAACTACCAAGCTGGAGTACGGTAGGGGC
	Circaea_cordata_MZ353640 ATCCCAGGGCTCAACCCTGGACAGGCGGTGGAAACTACCAAGCTGGAGTACGGTAGGGGC
	Circaea_glabrescens_MZ353635 ATCCCAGGGCTCAACCCTGGACAGGCGGTGGAAACTACCAAGCTGGAGTACGGTAGGGGC
	Circaea_repens_MZ353636 ATCCCAGGGCTCAACCCTGGACAGGCGGTGGAAACTACCAAGCTGGAGTACGGTAGGGGC
	Duabanga_grandiflora_NC_042899 ATCCCAGGGCTCAACCCTGGACAGGCGGTGGAAACTACCAAGCTGGAGTACGGTAGGGGC
	Epilobium_amurense_subsp_amurense_ea ATCCCAGGGCTCAACCCTGGACAGGCGGTGGAAACTACCAAGCTGGAGTACGGTAGGGGC
	Epilobium_amurense_subsp_amurense_MZ353631 ATCCCAGGGCTCAACCCTGGACAGGCGGTGGAAACTACCAAGCTGGAGTACGGTAGGGGC
	Epilobium_amurense_subsp_cephalostigma_MZ353633 ATCCCAGGGCTCAACCCTGGACAGGCGGTGGAAACTACCAAGCTGGAGTACGGTAGGGGC
	Epilobium_cylindricum_MZ353634 ATCCCAGGGCTCAACCCTGGACAGGCGGTGGAAACTACCAAGCTGGAGTACGGTAGGGGC
	Epilobium_hirsutum_MW539044 ATCCCAGGGCTCAACCCTGGACAGGCGGTGGAAACTACCAAGCTGGAGTACGGTAGGGGC
	Epilobium_minutiflorum_MZ353629 ATCCCAGGGCTCAACCCTGGACAGGCGGTGGAAACTACCAAGCTGGAGTACGGTAGGGGC
	Epilobium_platystigmatosum_ep ATCCCAGGGCTCAACCCTGGACAGGCGGTGGAAACTACCAAGCTGGAGTACGGTAGGGGC
	Epilobium_royleanum_MW770451 ATCCCAGGGCTCAACCCTGGACAGGCGGTGGAAACTACCAAGCTGGAGTACGGTAGGGGC
	Epilobium_sikkimense_MZ353637 ATCCCAGGGCTCAACCCTGGACAGGCGGTGGAAACTACCAAGCTGGAGTACGGTAGGGGC
	Epilobium_tibetanum_MZ326160 ATCCCAGGGCTCAACCCTGGACAGGCGGTGGAAACTACCAAGCTGGAGTACGGTAGGGGC
	Epilobium_ulleungensis_MH198310 ATCCCAGGGCTCAACCCTGGACAGGCGGTGGAAACTACCAAGCTGGAGTACGGTAGGGGC
	Epilobium_williamsii_MZ353630 ATCCCAGGGCTCAACCCTGGACAGGCGGTGGAAACTACCAAGCTGGAGTACGGTAGGGGC
	Fuchsia_lycioides_F4 ATCCCAGGGCTCAACCCTGGACAGGCGGTGGAAACTACCAAGCTGGAGTACGGTAGGGGC
	Ludwigia_bonariensis_L56 ATCCCAGGGCTCAACCCTGGACAGGCGGTGGAAACTACCAAGCTGGAGTACGGTAGGGGC
	Ludwigia_decurrens_L82 ATCCCAGGGCTCAACCCTGGACAGGCGGTGGAAACTACCAAGCTGGAGTACGGTAGGGGC
	Ludwigia_erecta_L130 ATCCCAGGGCTCAACCCTGGACAGGCGGTGGAAACTACCAAGCTGGAGTACGGTAGGGGC
	Ludwigia_hyssopifolia_L149 ATCCCAGGGCTCAACCCTGGACAGGCGGTGGAAACTACCAAGCTGGAGTACGGTAGGGGC
	Ludwigia_lagunae_L125 ATCCCAGGGCTCAACCCTGGACAGGCGGTGGAAACTACCAAGCTGGAGTACGGTAGGGGC
	Ludwigia_microcarpa_L22d ATCCCAGGGCTCAACCCTGGACAGGCGGTGGAAACTACCAAGCTGGAGTACGGTAGGGGC
	Ludwigia_octovalvis_KX827312 ATCCCAGGGCTCAACCCTGGACAGGCGGTGGAAACTACCAAGCTGGAGTACGGTAGGGGC
	Ludwigia_perennis_L116 ATCCCAGGGCTCAACCCTGGACAGGCGGTGGAAACTACCAAGCTGGAGTACGGTAGGGGC
	Ludwigia_sedoides_L7 ATCCCAGGGCTCAACCCTGGACAGGCGGTGGAAACTACCAAGCTGGAGTACGGTAGGGGC
	Oenothera_biennis_NC_010361 ATCCCAGGGCTCAACCCTGGACAGGCGGTGGAAACTACCAAGCTGGAGTACGGTAGGGGC
	Oenothera_curtiflora_MT726052 ATCCCAGGGCTCAACCCTGGACAGGCGGTGGAAACTACCAAGCTGGAGTACGGTAGGGGC
	Oenothera_picensis_subsp_picensis_KX118607 ATCCCAGGGCTCAACCCTGGACAGGCGGTGGAAACTACCAAGCTGGAGTACGGTAGGGGC
	Punica_granatum_KY635883 ATCCCAGGGCTCAACCCTGGACAGGCGGTGGAAACTACCAAGCTGGAGTACGGTAGGGGC
	Woodfordia_fruticosa_NC_042898 ATCCCAGGGCTCAACCCTGGACAGGCGGTGGAAACTACCAAGCTGGAGTACGGTAGGGGC
	Chamaenerion_angustifolium_MN481508 AGAGGGAATTTCCGGTGGAGCGGTGAAATGCGTAGAGATCGGAAAGAACACCAACGGCGA
	Chamaenerion_angustifolium_subsp_angustifolium_MZ353639 AGAGGGAATTTCCGGTGGAGCGGTGAAATGCGTAGAGATCGGAAAGAACACCAACGGCGA
	Circaea_alpina_subsp_caulescens_MZ353641 AGAGGGAATTTCCGGTGGAGCGGTGAAATGCGTAGAGATCGGAAAGAACACCAACGGCGA
	Circaea_alpina_subsp_micrantha_MZ353628 AGAGGGAATTTCCGGTGGAGCGGTGAAATGCGTAGAGATCGGAAAGAACACCAACGGCGA
	Circaea_cordata_cc AGAGGGAATTTCCGGTGGAGCGGTGAAATGCGTAGAGATCGGAAAGAACACCAACGGCGA
	Circaea_cordata_MZ353640 AGAGGGAATTTCCGGTGGAGCGGTGAAATGCGTAGAGATCGGAAAGAACACCAACGGCGA
	Circaea_glabrescens_MZ353635 AGAGGGAATTTCCGGTGGAGCGGTGAAATGCGTAGAGATCGGAAAGAACACCAACGGCGA
	Circaea_repens_MZ353636 AGAGGGAATTTCCGGTGGAGCGGTGAAATGCGTAGAGATCGGAAAGAACACCAACGGCGA
	Duabanga_grandiflora_NC_042899 AGAGGGAATTTCCGGTGGAGCGGTGAAATGCACAGAGATCGGAAAGAACACCAACGGCGA
	Epilobium_amurense_subsp_amurense_ea AGAGGGAATTTCCGGTGGAGCGGTGAAATGCGTAGAGATCGGAAAGAACACCAACGGCGA
	Epilobium_amurense_subsp_amurense_MZ353631 AGAGGGAATTTCCGGTGGAGCGGTGAAATGCGTAGAGATCGGAAAGAACACCAACGGCGA
	Epilobium_amurense_subsp_cephalostigma_MZ353633 AGAGGGAATTTCCGGTGGAGCGGTGAAATGCGTAGAGATCGGAAAGAACACCAACGGCGA
	Epilobium_cylindricum_MZ353634 AGAGGGAATTTCCGGTGGAGCGGTGAAATGCGTAGAGATCGGAAAGAACACCAACGGCGA
	Epilobium_hirsutum_MW539044 AGAGGGAATTTCCGGTGGAGCGGTGAAATGCGTAGAGATCGGAAAGAACACCAACGGCGA
	Epilobium_minutiflorum_MZ353629 AGAGGGAATTTCCGGTGGAGCGGTGAAATGCGTAGAGATCGGAAAGAACACCAACGGCGA
	Epilobium_platystigmatosum_ep AGAGGGAATTTCCGGTGGAGCGGTGAAATGCGTAGAGATCGGAAAGAACACCAACGGCGA
	Epilobium_royleanum_MW770451 AGAGGGAATTTCCGGTGGAGCGGTGAAATGCGTAGAGATCGGAAAGAACACCAACGGCGA
	Epilobium_sikkimense_MZ353637 AGAGGGAATTTCCGGTGGAGCGGTGAAATGCGTAGAGATCGGAAAGAACACCAACGGCGA
	Epilobium_tibetanum_MZ326160 AGAGGGAATTTCCGGTGGAGCGGTGAAATGCGTAGAGATCGGAAAGAACACCAACGGCGA
	Epilobium_ulleungensis_MH198310 AGAGGGAATTTCCGGTGGAGCGGTGAAATGCGTAGAGATCGGAAAGAACACCAACGGCGA
	Epilobium_williamsii_MZ353630 AGAGGGAATTTCCGGTGGAGCGGTGAAATGCGTAGAGATCGGAAAGAACACCAACGGCGA
	Fuchsia_lycioides_F4 AGAGGGAATTTCCGGTGGAGCGGTGAAATGCGTAGAGATCGGAAAGAACACCAACGGCGA
	Ludwigia_bonariensis_L56 AGAGGGAATTTCCGGTGGAGCGGTGAAATGCGTAGAGATCGGAAAGAACACCAACGGCGA
	Ludwigia_decurrens_L82 AGAGGGAATTTCCGGTGGAGCGGTGAAATGCGTAGAGATCGGAAAGAACACCAACGGCGA
	Ludwigia_erecta_L130 AGAGGGAATTTCCGGTGGAGCGGTGAAATGCGTAGAGATCGGAAAGAACACCAACGGCGA
	Ludwigia_hyssopifolia_L149 AGAGGGAATTTCCGGTGGAGCGGTGAAATGCGTAGAGATCGGAAAGAACACCAACGGCGA
	Ludwigia_lagunae_L125 AGAGGGAATTTCCGGTGGAGCGGTGAAATGCGTAGAGATCGGAAAGAACACCAACGGCGA
	Ludwigia_microcarpa_L22d AGAGGGAATTTCCGGTGGAGCGGTGAAATGCGTAGAGATCGGAAAGAACACCAACGGCGA
	Ludwigia_octovalvis_KX827312 AGAGGGAATTTCCGGTGGAGCGGTGAAATGCGTAGAGATCGGAAAGAACACCAACGGCGA
	Ludwigia_perennis_L116 AGAGGGAATTTCCGGTGGAGCGGTGAAATGCGTAGAGATCGGAAAGAACACCAACGGCGA
	Ludwigia_sedoides_L7 AGAGGGAATTTCCGGTGGAGCGGTGAAATGCGTAGAGATCGGAAAGAACACCAACGGCGA
	Oenothera_biennis_NC_010361 AGAGGGAATTTCCGGTGGAGCGATGAAATGCGTTGAGATCGGAAAGAACACCAACGGCGA
	Oenothera_curtiflora_MT726052 AGAGGGAATTTCCGGTGGAGCGGTGAAATGCGTAGAGATCGGAAAGAACACCAACGGCGA
	Oenothera_picensis_subsp_picensis_KX118607 AGAGGGAATTTCCGGTGGAGCGATGAAATGCGTTGAGATCGGAAAGAACACCAACGGCGA
	Punica_granatum_KY635883 AGAGGGAATTTCCGGTGGAGCGGTGAAATGCACTGAGATCGGAAAGAACACCAACGGCGA
	Woodfordia_fruticosa_NC_042898 AGAGGGAATTTCCGGTGGAGCGGTGAAATGCACAGAGATCGGAAAGAACACCAACGGCGA
	Chamaenerion_angustifolium_MN481508 AAGCACTCTGCTGGGCCGACACTGACACTGAGAGACGAAAGCTAGGGGAGCGAATGGGAT
	Chamaenerion_angustifolium_subsp_angustifolium_MZ353639 AAGCACTCTGCTGGGCCGACACTGACACTGAGAGACGAAAGCTAGGGGAGCGAATGGGAT
	Circaea_alpina_subsp_caulescens_MZ353641 AAGCACTCTGCTGGGCCGACACTGACACTGAGAGACGAAAGCTAGGGGAGCGAATGGGAT
	Circaea_alpina_subsp_micrantha_MZ353628 AAGCACTCTGCTGGGCCGACACTGACACTGAGAGACGAAAGCTAGGGGAGCGAATGGGAT
	Circaea_cordata_cc AAGCACTCTGCTGGGCCGACACTGACACTGAGAGACGAAAGCTAGGGGAGCGAATGGGAT
	Circaea_cordata_MZ353640 AAGCACTCTGCTGGGCCGACACTGACACTGAGAGACGAAAGCTAGGGGAGCGAATGGGAT
	Circaea_glabrescens_MZ353635 AAGCACTCTGCTGGGCCGACACTGACACTGAGAGACGAAAGCTAGGGGAGCGAATGGGAT
	Circaea_repens_MZ353636 AAGCACTCTGCTGGGCCGACACTGACACTGAGAGACGAAAGCTAGGGGAGCGAATGGGAT
	Duabanga_grandiflora_NC_042899 AAGCACTCTGCTGGGCCGACACTGACACTGAGAGACGAAAGCTAGGGGAGCGAATGGGAT
	Epilobium_amurense_subsp_amurense_ea AAGCACTCTGCTGGGCCGACACTGACACTGAGAGACGAAAGCTAGGGGAGCGAATGGGAT
	Epilobium_amurense_subsp_amurense_MZ353631 AAGCACTCTGCTGGGCCGACACTGACACTGAGAGACGAAAGCTAGGGGAGCGAATGGGAT
	Epilobium_amurense_subsp_cephalostigma_MZ353633 AAGCACTCTGCTGGGCCGACACTGACACTGAGAGACGAAAGCTAGGGGAGCGAATGGGAT
	Epilobium_cylindricum_MZ353634 AAGCACTCTGCTGGGCCGACACTGACACTGAGAGACGAAAGCTAGGGGAGCGAATGGGAT
	Epilobium_hirsutum_MW539044 AAGCACTCTGCTGGGCCGACACTGACACTGAGAGACGAAAGCTAGGGGAGCGAATGGGAT
	Epilobium_minutiflorum_MZ353629 AAGCACTCTGCTGGGCCGACACTGACACTGAGAGACGAAAGCTAGGGGAGCGAATGGGAT
	Epilobium_platystigmatosum_ep AAGCACTCTGCTGGGCCGACACTGACACTGAGAGACGAAAGCTAGGGGAGCGAATGGGAT
	Epilobium_royleanum_MW770451 AAGCACTCTGCTGGGCCGACACTGACACTGAGAGACGAAAGCTAGGGGAGCGAATGGGAT
	Epilobium_sikkimense_MZ353637 AAGCACTCTGCTGGGCCGACACTGACACTGAGAGACGAAAGCTAGGGGAGCGAATGGGAT
	Epilobium_tibetanum_MZ326160 AAGCACTCTGCTGGGCCGACACTGACACTGAGAGACGAAAGCTAGGGGAGCGAATGGGAT
	Epilobium_ulleungensis_MH198310 AAGCACTCTGCTGGGCCGACACTGACACTGAGAGACGAAAGCTAGGGGAGCGAATGGGAT
	Epilobium_williamsii_MZ353630 AAGCACTCTGCTGGGCCGACACTGACACTGAGAGACGAAAGCTAGGGGAGCGAATGGGAT
	Fuchsia_lycioides_F4 AAGCACTCTGCTGGGCCGACACTGACACTGAGAGACGAAAGCTAGGGGAGCGAATGGGAT
	Ludwigia_bonariensis_L56 AAGCACTCTGCTGGGCCGACACTGACACTGAGAGACGAAAGCTAGGGGAGCGAATGGGAT
	Ludwigia_decurrens_L82 AAGCACTCTGCTGGGCCGACACTGACACTGAGAGACGAAAGCTAGGGGAGCGAATGGGAT
	Ludwigia_erecta_L130 AAGCACTCTGCTGGGCCGACACTGACACTGAGAGACGAAAGCTAGGGGAGCGAATGGGAT
	Ludwigia_hyssopifolia_L149 AAGCACTCTGCTGGGCCGACACTGACACTGAGAGACGAAAGCTAGGGGAGCGAATGGGAT
	Ludwigia_lagunae_L125 AAGCACTCTGCTGGGCCGACACTGACACTGAGAGACGAAAGCTAGGGGAGCGAATGGGAT
	Ludwigia_microcarpa_L22d AAGCACTCTGCTGGGCCGACACTGACACTGAGAGACGAAAGCTAGGGGAGCGAATGGGAT
	Ludwigia_octovalvis_KX827312 AAGCACTCTGCTGGGCCGACACTGACACTGAGAGACGAAAGCTAGGGGAGCGAATGGGAT
	Ludwigia_perennis_L116 AAGCACTCTGCTGGGCCGACACTGACACTGAGAGACGAAAGCTAGGGGAGCGAATGGGAT
	Ludwigia_sedoides_L7 AAGCACTCTGCTGGGCCGACACTGACACTGAGAGACGAAAGCTAGGGGAGCGAATGGGAT
	Oenothera_biennis_NC_010361 AAGCACTCTGCTGGGCCGACACTGACACTGAGAGACGAAAGCTAGGGGAGCGAATGGGAT
	Oenothera_curtiflora_MT726052 AAGCACTCTGCTGGGCCGACACTGACACTGAGAGACGAAAGCTAGGGGAGCGAGTGGGAT
	Oenothera_picensis_subsp_picensis_KX118607 AAGCACTCTGCTGGGCCGACACTGACACTGAGAGACGAAAGCTAGGGGAGCGAATGGGAT
	Punica_granatum_KY635883 AAGCACTCTGCTGGGCCGACACTGACACTGAGAGACGAAAGCTAGGGGAGCGAATGGGAT
	Woodfordia_fruticosa_NC_042898 AAGCACTCTGCTGGGCCGACACTGACACTGAGAGACGAAAGCTAGGGGAGCGAATGGGAT
	Chamaenerion_angustifolium_MN481508 TAGATACCCCAGTAGTCCTAGCCGTAAACGATGGATACTAGGCGCTGTGCGTATCGACCC
	Chamaenerion_angustifolium_subsp_angustifolium_MZ353639 TAGATACCCCAGTAGTCCTAGCCGTAAACGATGGATACTAGGCGCTGTGCGTATCGACCC
	Circaea_alpina_subsp_caulescens_MZ353641 TAGATACCCCAGTAGTCCTAGCCGTAAACGATGGATACTAGGCGCTGTGCGTATCGACCC
	Circaea_alpina_subsp_micrantha_MZ353628 TAGATACCCCAGTAGTCCTAGCCGTAAACGATGGATACTAGGCGCTGTGCGTATCGACCC
	Circaea_cordata_cc TAGATACCCCAGTAGTCCTAGCCGTAAACGATGGATACTAGGCGCTGTGCGTATCGACCC
	Circaea_cordata_MZ353640 TAGATACCCCAGTAGTCCTAGCCGTAAACGATGGATACTAGGCGCTGTGCGTATCGACCC
	Circaea_glabrescens_MZ353635 TAGATACCCCAGTAGTCCTAGCCGTAAACGATGGATACTAGGCGCTGTGCGTATCGACCC
	Circaea_repens_MZ353636 TAGATACCCCAGTAGTCCTAGCCGTAAACGATGGATACTAGGCGCTGTGCGTATCGACCC
	Duabanga_grandiflora_NC_042899 TAGATACCCCAGTAGTCCTAGCCGTAAACGATGGATACTAGGCGCTGTGCGTATCGACCC
	Epilobium_amurense_subsp_amurense_ea TAGATACCCCAGTAGTCCTAGCCGTAAACGATGGATACTAGGCGCTGTGCGTATCGACCC
	Epilobium_amurense_subsp_amurense_MZ353631 TAGATACCCCAGTAGTCCTAGCCGTAAACGATGGATACTAGGCGCTGTGCGTATCGACCC
	Epilobium_amurense_subsp_cephalostigma_MZ353633 TAGATACCCCAGTAGTCCTAGCCGTAAACGATGGATACTAGGCGCTGTGCGTATCGACCC
	Epilobium_cylindricum_MZ353634 TAGATACCCCAGTAGTCCTAGCCGTAAACGATGGATACTAGGCGCTGTGCGTATCGACCC
	Epilobium_hirsutum_MW539044 TAGATACCCCAGTAGTCCTAGCCGTAAACGATGGATACTAGGCGCTGTGCGTATCGACCC
	Epilobium_minutiflorum_MZ353629 TAGATACCCCAGTAGTCCTAGCCGTAAACGATGGATACTAGGCGCTGTGCGTATCGACCC
	Epilobium_platystigmatosum_ep TAGATACCCCAGTAGTCCTAGCCGTAAACGATGGATACTAGGCGCTGTGCGTATCGACCC
	Epilobium_royleanum_MW770451 TAGATACCCCAGTAGTCCTAGCCGTAAACGATGGATACTAGGCGCTGTGCGTATCGACCC
	Epilobium_sikkimense_MZ353637 TAGATACCCCAGTAGTCCTAGCCGTAAACGATGGATACTAGGCGCTGTGCGTATCGACCC
	Epilobium_tibetanum_MZ326160 TAGATACCCCAGTAGTCCTAGCCGTAAACGATGGATACTAGGCGCTGTGCGTATCGACCC
	Epilobium_ulleungensis_MH198310 TAGATACCCCAGTAGTCCTAGCCGTAAACGATGGATACTAGGCGCTGTGCGTATCGACCC
	Epilobium_williamsii_MZ353630 TAGATACCCCAGTAGTCCTAGCCGTAAACGATGGATACTAGGCGCTGTGCGTATCGACCC
	Fuchsia_lycioides_F4 TAGATACCCCAGTAGTCCTAGCCGTAAACGATGGATACTAGGCGCTGTGCGTATCGACCC
	Ludwigia_bonariensis_L56 TAGATACCCCAGTAGTCCTAGCCGTAAACGATGGATACTAGGCGCTGTGCGTATCGACCC
	Ludwigia_decurrens_L82 TAGATACCCCAGTAGTCCTAGCCGTAAACGATGGATACTAGGCGCTGTGCGTATCGACCC
	Ludwigia_erecta_L130 TAGATACCCCAGTAGTCCTAGCCGTAAACGATGGATACTAGGCGCTGTGCGTATCGACCC
	Ludwigia_hyssopifolia_L149 TAGATACCCCAGTAGTCCTAGCCGTAAACGATGGATACTAGGCGCTGTGCGTATCGACCC
	Ludwigia_lagunae_L125 TAGATACCCCAGTAGTCCTAGCCGTAAACGATGGATACTAGGCGCTGTGCGTATCGACCC
	Ludwigia_microcarpa_L22d TAGATACCCCAGTAGTCCTAGCCGTAAACGATGGATACTAGGCGCTGTGCGTATCGACCC
	Ludwigia_octovalvis_KX827312 TAGATACCCCAGTAGTCCTAGCCGTAAACGATGGATACTAGGCGCTGTGCGTATCGACCC
	Ludwigia_perennis_L116 TAGATACCCCAGTAGTCCTAGCCGTAAACGATGGATACTAGGCGCTGTGCGTATCGACCC
	Ludwigia_sedoides_L7 TAGATACCCCAGTAGTCCTAGCCGTAAACGATGGATACTAGGCGCTGTGCGTATCGACCC
	Oenothera_biennis_NC_010361 TAGAGACCCCAGTAGTCCTAGCCGTAAACGATGGATACTAGGCGCTGTGCGTATCGACCC
	Oenothera_curtiflora_MT726052 TAGATACCCCAGTAGTCCTAGCCGTAAACGATGGATACTAGGCGCTGTGCGTATCGACCC
	Oenothera_picensis_subsp_picensis_KX118607 TAGAGACCCCAGTAGTCCTAGCCGTAAACGATGGATACTAGGCGCTGTGCGTATCGACCC
	Punica_granatum_KY635883 TAGATACCCCAGTAGTCCTAGCCGTAAACGATGGATACTAGGCGCTGTGCGTATCGACCC
	Woodfordia_fruticosa_NC_042898 TAGATACCCCAGTAGTCCTAGCCGTAAACGATGGATACTAGGCGCTGTGCGTATCGACCC
	Chamaenerion_angustifolium_MN481508 GTGCAGTGCTGTAGCTAACGCGTTAAGTATCCCGCCTGGGGAGTACGTTCGCAAGAATGA
	Chamaenerion_angustifolium_subsp_angustifolium_MZ353639 GTGCAGTGCTGTAGCTAACGCGTTAAGTATCCCGCCTGGGGAGTACGTTCGCAAGAATGA
	Circaea_alpina_subsp_caulescens_MZ353641 GTGCAGTGCTGTAGCTAACGCGTTAAGTATCCCGCCTGGGGAGTACGTTCGCAAGAATGA
	Circaea_alpina_subsp_micrantha_MZ353628 GTGCAGTGCTGTAGCTAACGCGTTAAGTATCCCGCCTGGGGAGTACGTTCGCAAGAATGA
	Circaea_cordata_cc GTGCAGTGCTGTAGCTAACGCGTTAAGTATCCCGCCTGGGGAGTACGTTCGCAAGAATGA
	Circaea_cordata_MZ353640 GTGCAGTGCTGTAGCTAACGCGTTAAGTATCCCGCCTGGGGAGTACGTTCGCAAGAATGA
	Circaea_glabrescens_MZ353635 GTGCAGTGCTGTAGCTAACGCGTTAAGTATCCCGCCTGGGGAGTACGTTCGCAAGAATGA
	Circaea_repens_MZ353636 GTGCAGTGCTGTAGCTAACGCGTTAAGTATCCCGCCTGGGGAGTACGTTCGCAAGAATGA
	Duabanga_grandiflora_NC_042899 GTGCAGTGCTGTAGCTAACGCGTTAAGTATCCCGCCTGGGGAGTACGTTCGCAAGAATGA
	Epilobium_amurense_subsp_amurense_ea GTGCAGTGCTGTAGCTAACGCGTTAAGTATCCCGCCTGGGGAGTACGTTCGCAAGAATGA
	Epilobium_amurense_subsp_amurense_MZ353631 GTGCAGTGCTGTAGCTAACGCGTTAAGTATCCCGCCTGGGGAGTACGTTCGCAAGAATGA
	Epilobium_amurense_subsp_cephalostigma_MZ353633 GTGCAGTGCTGTAGCTAACGCGTTAAGTATCCCGCCTGGGGAGTACGTTCGCAAGAATGA
	Epilobium_cylindricum_MZ353634 GTGCAGTGCTGTAGCTAACGCGTTAAGTATCCCGCCTGGGGAGTACGTTCGCAAGAATGA
	Epilobium_hirsutum_MW539044 GTGCAGTGCTGTAGCTAACGCGTTAAGTATCCCGCCTGGGGAGTACGTTCGCAAGAATGA
	Epilobium_minutiflorum_MZ353629 GTGCAGTGCTGTAGCTAACGCGTTAAGTATCCCGCCTGGGGAGTACGTTCGCAAGAATGA
	Epilobium_platystigmatosum_ep GTGCAGTGCTGTAGCTAACGCGTTAAGTATCCCGCCTGGGGAGTACGTTCGCAAGAATGA
	Epilobium_royleanum_MW770451 GTGCAGTGCTGTAGCTAACGCGTTAAGTATCCCGCCTGGGGAGTACGTTCGCAAGAATGA
	Epilobium_sikkimense_MZ353637 GTGCAGTGCTGTAGCTAACGCGTTAAGTATCCCGCCTGGGGAGTACGTTCGCAAGAATGA
	Epilobium_tibetanum_MZ326160 GTGCAGTGCTGTAGCTAACGCGTTAAGTATCCCGCCTGGGGAGTACGTTCGCAAGAATGA
	Epilobium_ulleungensis_MH198310 GTGCAGTGCTGTAGCTAACGCGTTAAGTATCCCGCCTGGGGAGTACGTTCGCAAGAATGA
	Epilobium_williamsii_MZ353630 GTGCAGTGCTGTAGCTAACGCGTTAAGTATCCCGCCTGGGGAGTACGTTCGCAAGAATGA
	Fuchsia_lycioides_F4 GTGCAGTGCTGTAGCTAACGCGTTAAGTATCCCGCCTGGGGAGTACGTTCGCAAGAATGA
	Ludwigia_bonariensis_L56 GTGCAGTGCTGTAGCTAACGCGTTAAGTATCCCGCCTGGGGAGTACGTTCGCAAGAATGA
	Ludwigia_decurrens_L82 GTGCAGTGCTGTAGCTAACGCGTTAAGTATCCCGCCTGGGGAGTACGTTCGCAAGAATGA
	Ludwigia_erecta_L130 GTGCAGTGCTGTAGCTAACGCGTTAAGTATCCCGCCTGGGGAGTACGTTCGCAAGAATGA
	Ludwigia_hyssopifolia_L149 GTGCAGTGCTGTAGCTAACGCGTTAAGTATCCCGCCTGGGGAGTACGTTCGCAAGAATGA
	Ludwigia_lagunae_L125 GTGCAGTGCTGTAGCTAACGCGTTAAGTATCCCGCCTGGGGAGTACGTTCGCAAGAATGA
	Ludwigia_microcarpa_L22d GTGCAGTGCTGTAGCTAACGCGTTAAGTATCCCGCCTGGGGAGTACGTTCGCAAGAATGA
	Ludwigia_octovalvis_KX827312 GTGCAGTGCTGTAGCTAACGCGTTAAGTATCCCGCCTGGGGAGTACGTTCGCAAGAATGA
	Ludwigia_perennis_L116 GTGCAGTGCTGTAGCTAACGCGTTAAGTATCCCGCCTGGGGAGTACGTTCGCAAGAATGA
	Ludwigia_sedoides_L7 GTGCAGTGCTGTAGCTAACGCGTTAAGTATCCCGCCTGGGGAGTACGTTCGCAAGAATGA
	Oenothera_biennis_NC_010361 GTGCAGTGCTGTAGCTAACGCGTTAAGTATCCCGCCTGGGGAGTACGTTCGCAAGAATGA
	Oenothera_curtiflora_MT726052 GTGCAGTGCTGTAGCTAACGCGTTAAGTATCCCGCCTGGGGAGTACGTTCGCAAGAATGA
	Oenothera_picensis_subsp_picensis_KX118607 GTGCAGTGCTGTAGCTAACGCGTTAAGTATCCCGCCTGGGGAGTACGTTCGCAAGAATGA
	Punica_granatum_KY635883 GTGCAGTGCTGTAGCTAACGCGTTAAGTATCCCGCCTGGGGAGTACGTTCGCAAGAATGA
	Woodfordia_fruticosa_NC_042898 GTGCAGTGCTGTAGCTAACGCGTTAAGTATCCCGCCTGGGGAGTACGTTCGCAAGAATGA
	Chamaenerion_angustifolium_MN481508 AACTCAAAGGAATTGACGGGGGCCCGCACAAGCGGTGGAGCATGTGGTTTAATTCGATGC
	Chamaenerion_angustifolium_subsp_angustifolium_MZ353639 AACTCAAAGGAATTGACGGGGGCCCGCACAAGCGGTGGAGCATGTGGTTTAATTCGATGC
	Circaea_alpina_subsp_caulescens_MZ353641 AACTCAAAGGAATTGACGGGGGCCCGCACAAGCGGTGGAGCATGTGGTTTAATTCGATGC
	Circaea_alpina_subsp_micrantha_MZ353628 AACTCAAAGGAATTGACGGGGGCCCGCACAAGCGGTGGAGCATGTGGTTTAATTCGATGC
	Circaea_cordata_cc AACTCAAAGGAATTGACGGGGGCCCGCACAAGCGGTGGAGCATGTGGTTTAATTCGATGC
	Circaea_cordata_MZ353640 AACTCAAAGGAATTGACGGGGGCCCGCACAAGCGGTGGAGCATGTGGTTTAATTCGATGC
	Circaea_glabrescens_MZ353635 AACTCAAAGGAATTGACGGGGGCCCGCACAAGCGGTGGAGCATGTGGTTTAATTCGATGC
	Circaea_repens_MZ353636 AACTCAAAGGAATTGACGGGGGCCCGCACAAGCGGTGGAGCATGTGGTTTAATTCGATGC
	Duabanga_grandiflora_NC_042899 AACTCAAAGGAATTGACGGGGGCCCGCACAAGCGGTGGAGCATGTGGTTTAATTCGATGC
	Epilobium_amurense_subsp_amurense_ea AACTCAAAGGAATTGACGGGGGCCCGCACAAGCGGTGGAGCATGTGGTTTAATTCGATGC
	Epilobium_amurense_subsp_amurense_MZ353631 AACTCAAAGGAATTGACGGGGGCCCGCACAAGCGGTGGAGCATGTGGTTTAATTCGATGC
	Epilobium_amurense_subsp_cephalostigma_MZ353633 AACTCAAAGGAATTGACGGGGGCCCGCACAAGCGGTGGAGCATGTGGTTTAATTCGATGC
	Epilobium_cylindricum_MZ353634 AACTCAAAGGAATTGACGGGGGCCCGCACAAGCGGTGGAGCATGTGGTTTAATTCGATGC
	Epilobium_hirsutum_MW539044 AACTCAAAGGAATTGACGGGGGCCCGCACAAGCGGTGGAGCATGTGGTTTAATTCGATGC
	Epilobium_minutiflorum_MZ353629 AACTCAAAGGAATTGACGGGGGCCCGCACAAGCGGTGGAGCATGTGGTTTAATTCGATGC
	Epilobium_platystigmatosum_ep AACTCAAAGGAATTGACGGGGGCCCGCACAAGCGGTGGAGCATGTGGTTTAATTCGATGC
	Epilobium_royleanum_MW770451 AACTCAAAGGAATTGACGGGGGCCCGCACAAGCGGTGGAGCATGTGGTTTAATTCGATGC
	Epilobium_sikkimense_MZ353637 AACTCAAAGGAATTGACGGGGGCCCGCACAAGCGGTGGAGCATGTGGTTTAATTCGATGC
	Epilobium_tibetanum_MZ326160 AACTCAAAGGAATTGACGGGGGCCCGCACAAGCGGTGGAGCATGTGGTTTAATTCGATGC
	Epilobium_ulleungensis_MH198310 AACTCAAAGGAATTGACGGGGGCCCGCACAAGCGGTGGAGCATGTGGTTTAATTCGATGC
	Epilobium_williamsii_MZ353630 AACTCAAAGGAATTGACGGGGGCCCGCACAAGCGGTGGAGCATGTGGTTTAATTCGATGC
	Fuchsia_lycioides_F4 AACTCAAAGGAATTGACGGGGGCCCGCACAAGCGGTGGAGCATGTGGTTTAATTCGATGC
	Ludwigia_bonariensis_L56 AACTCAAAGGAATTGACGGGGGCCCGCACAAGCGGTGGAGCATGTGGTTTAATTCGATGC
	Ludwigia_decurrens_L82 AACTCAAAGGAATTGACGGGGGCCCGCACAAGCGGTGGAGCATGTGGTTTAATTCGATGC
	Ludwigia_erecta_L130 AACTCAAAGGAATTGACGGGGGCCCGCACAAGCGGTGGAGCATGTGGTTTAATTCGATGC
	Ludwigia_hyssopifolia_L149 AACTCAAAGGAATTGACGGGGGCCCGCACAAGCGGTGGAGCATGTGGTTTAATTCGATGC
	Ludwigia_lagunae_L125 AACTCAAAGGAATTGACGGGGGCCCGCACAAGCGGTGGAGCATGTGGTTTAATTCGATGC
	Ludwigia_microcarpa_L22d AACTCAAAGGAATTGACGGGGGCCCGCACAAGCGGTGGAGCATGTGGTTTAATTCGATGC
	Ludwigia_octovalvis_KX827312 AACTCAAAGGAATTGACGGGGGCCCGCACAAGCGGTGGAGCATGTGGTTTAATTCGATGC
	Ludwigia_perennis_L116 AACTCAAAGGAATTGACGGGGGCCCGCACAAGCGGTGGAGCATGTGGTTTAATTCGATGC
	Ludwigia_sedoides_L7 AACTCAAAGGAATTGACGGGGGCCCGCACAAGCGGTGGAGCATGTGGTTTAATTCGATGC
	Oenothera_biennis_NC_010361 AACTCAAAGGAATTGACGGGGGCCCGCACAAGCGGTGGAGCATGTGGTTTAATTCGATGC
	Oenothera_curtiflora_MT726052 AACTCAAAGGAATTGACGGGGGCCCGCACAAGCGGTGGAGCATGTGGTTTAATTCGATGC
	Oenothera_picensis_subsp_picensis_KX118607 AACTCAAAGGAATTGACGGGGGCCCGCACAAGCGGTGGAGCATGTGGTTTAATTCGATGC
	Punica_granatum_KY635883 AACTCAAAGGAATTGACGGGGGCCCGCACAAGCGGTGGAGCATGTGGTTTAATTCGATGC
	Woodfordia_fruticosa_NC_042898 AACTCAAAGGAATTGACGGGGGCCCGCACAAGCGGTGGAGCATGTGGTTTAATTCGATGC
	Chamaenerion_angustifolium_MN481508 AAAGCGAAGAACCTTACCAGGGCTTGACATGCCGCGAACCCTTTTGAAAGAGAGGTGTGC
	Chamaenerion_angustifolium_subsp_angustifolium_MZ353639 AAAGCGAAGAACCTTACCAGGGCTTGACATGCCGCGAACCCTTTTGAAAGAGAGGTGTGC
	Circaea_alpina_subsp_caulescens_MZ353641 AAAGCGAAGAACCTTACCAGGGCTTGACATGCCGCGAACCCTTTTGAAAGAGAGGTGTGC
	Circaea_alpina_subsp_micrantha_MZ353628 AAAGCGAAGAACCTTACCAGGGCTTGACATGCCGCGAACCCTTTTGAAAGAGAGGTGTGC
	Circaea_cordata_cc AAAGCGAAGAACCTTACCAGGGCTTGACATGCCGCGAACCCTTTTGAAAGAGAGGTGTGC
	Circaea_cordata_MZ353640 AAAGCGAAGAACCTTACCAGGGCTTGACATGCCGCGAACCCTTTTGAAAGAGAGGTGTGC
	Circaea_glabrescens_MZ353635 AAAGCGAAGAACCTTACCAGGGCTTGACATGCCGCGAACCCTTTTGAAAGAGAGGTGTGC
	Circaea_repens_MZ353636 AAAGCGAAGAACCTTACCAGGGCTTGACATGCCGCGAACCCTTTTGAAAGAGAGGTGTGC
	Duabanga_grandiflora_NC_042899 AAAGCGAAGAACCTTACCAGGGCTTGACATGCCGCGAATCCTCTTGAAAGAGAGGTGTGC
	Epilobium_amurense_subsp_amurense_ea AAAGCGAAGAACCTTACCAGGGCTTGACATGCCGCGAACCCTTTTGAAAGAGAGGTGTGC
	Epilobium_amurense_subsp_amurense_MZ353631 AAAGCGAAGAACCTTACCAGGGCTTGACATGCCGCGAACCCTTTTGAAAGAGAGGTGTGC
	Epilobium_amurense_subsp_cephalostigma_MZ353633 AAAGCGAAGAACCTTACCAGGGCTTGACATGCCGCGAACCCTTTTGAAAGAGAGGTGTGC
	Epilobium_cylindricum_MZ353634 AAAGCGAAGAACCTTACCAGGGCTTGACATGCCGCGAACCCTTTTGAAAGAGAGGTGTGC
	Epilobium_hirsutum_MW539044 AAAGCGAAGAACCTTACCAGGGCTTGACATGCCGCGAACCCTTTTGAAAGAGAGGTGTGC
	Epilobium_minutiflorum_MZ353629 AAAGCGAAGAACCTTACCAGGGCTTGACATGCCGCGAACCCTTTTGAAAGAGAGGTGTGC
	Epilobium_platystigmatosum_ep AAAGCGAAGAACCTTACCAGGGCTTGACATGCCGCGAACCCTTTTGAAAGAGAGGTGTGC
	Epilobium_royleanum_MW770451 AAAGCGAAGAACCTTACCAGGGCTTGACATGCCGCGAACCCTTTTGAAAGAGAGGTGTGC
	Epilobium_sikkimense_MZ353637 AAAGCGAAGAACCTTACCAGGGCTTGACATGCCGCGAACCCTTTTGAAAGAGAGGTGTGC
	Epilobium_tibetanum_MZ326160 AAAGCGAAGAACCTTACCAGGGCTTGACATGCCGCGAACCCTTTTGAAAGAGAGGTGTGC
	Epilobium_ulleungensis_MH198310 AAAGCGAAGAACCTTACCAGGGCTTGACATGCCGCGAACCCTTTTGAAAGAGAGGTGTGC
	Epilobium_williamsii_MZ353630 AAAGCGAAGAACCTTACCAGGGCTTGACATGCCGCGAACCCTTTTGAAAGAGAGGTGTGC
	Fuchsia_lycioides_F4 AAAGCGAAGAACCTTACCAGGGCTTGACATGCCGCGAACCCTTTTGAAAGAGAGGTGTGC
	Ludwigia_bonariensis_L56 AAAGCGAAGAACCTTACCAGGGCTTGACATGCCGCGAATCCTTTTGAAAGAGAGGTGTGC
	Ludwigia_decurrens_L82 AAAGCGAAGAACCTTACCAGGGCTTGACATGCCGCGAATCCTTTTGAAAGAGAGGTGTGC
	Ludwigia_erecta_L130 AAAGCGAAGAACCTTACCAGGGCTTGACATGCCGCGAATCCTTTTGAAAGAGAGGTGTGC
	Ludwigia_hyssopifolia_L149 AAAGCGAAGAACCTTACCAGGGCTTGACATGCCGCGAATCCTTTTGAAAGAGAGGTGTGC
	Ludwigia_lagunae_L125 AAAGCGAAGAACCTTACCAGGGCTTGACATGCCGCGAATCCTTTTGAAAGAGAGGTGTGC
	Ludwigia_microcarpa_L22d AAAGCGAAGAACCTTACCAGGGCTTGACATGCCGCGAATCCTTTTGAAAGAGAGGTGTGC
	Ludwigia_octovalvis_KX827312 AAAGCGAAGAACCTTACCAGGGCTTGACATGCCGCGAATCCTTTTGAAAGAGAGGTGTGC
	Ludwigia_perennis_L116 AAAGCGAAGAACCTTACCAGGGCTTGACATGCCGCGAATCCTTTTGAAAGAGAGGTGTGC
	Ludwigia_sedoides_L7 AAAGCGAAGAACCTTACCAGGGCTTGACATGCCGCGAATCCTTTTGAAAGAGAGGTGTGC
	Oenothera_biennis_NC_010361 AAAGCGAAGAACCTTACCAGGGCTTGACATGCCGCGAACCCTTTTGAAAGAGAGGTGTGC
	Oenothera_curtiflora_MT726052 AAAGCGAAGAACCTTACCAGGGCTTGACATGCCGCGAACCCTTTTGAAAGAGAGGTGTGC
	Oenothera_picensis_subsp_picensis_KX118607 AAAGCGAAGAACCTTACCAGGGCTTGACATGCCGCGAACCCTTTTGAAAGAGAGGTGTGC
	Punica_granatum_KY635883 AAAGCGAAGAACCTTACCAGGGCTTGACATGCCGCGAATCCTCTTGAAAGAGAGGTGTGC
	Woodfordia_fruticosa_NC_042898 AAAGCGAAGAACCTTACCAGGGCTTGACATGCCGCGAATCCTCTTGAAAGAGAGGTGTGC
	Chamaenerion_angustifolium_MN481508 CTTCGGGAACGCGGACACAGGTGGTGCATGGCTGTCGTCAGCTCGTGCCGTAAGGTGTTG
	Chamaenerion_angustifolium_subsp_angustifolium_MZ353639 CTTCGGGAACGCGGACACAGGTGGTGCATGGCTGTCGTCAGCTCGTGCCGTAAGGTGTTG
	Circaea_alpina_subsp_caulescens_MZ353641 CTTCGGGAACGCGGACACAGGTGGTGCATGGCTGTCGTCAGCTCGTGCCGTAAGGTGTTG
	Circaea_alpina_subsp_micrantha_MZ353628 CTTCGGGAACGCGGACACAGGTGGTGCATGGCTGTCGTCAGCTCGTGCCGTAAGGTGTTG
	Circaea_cordata_cc CTTCGGGAACGCGGACACAGGTGGTGCATGGCTGTCGTCAGCTCGTGCCGTAAGGTGTTG
	Circaea_cordata_MZ353640 CTTCGGGAACGCGGACACAGGTGGTGCATGGCTGTCGTCAGCTCGTGCCGTAAGGTGTTG
	Circaea_glabrescens_MZ353635 CTTCGGGAACGCGGACACAGGTGGTGCATGGCTGTCGTCAGCTCGTGCCGTAAGGTGTTG
	Circaea_repens_MZ353636 CTTCGGGAACGCGGACACAGGTGGTGCATGGCTGTCGTCAGCTCGTGCCGTAAGGTGTTG
	Duabanga_grandiflora_NC_042899 CTTCGGGAACGCGGACACAGGTGGTGCATGGCTGTCGTCAGCTCGTGCCGTAAGGTGTTG
	Epilobium_amurense_subsp_amurense_ea CTTCGGGAACGCGGACACAGGTGGTGCATGGCTGTCGTCAGCTCGTGCCGTAAGGTGTTG
	Epilobium_amurense_subsp_amurense_MZ353631 CTTCGGGAACGCGGACACAGGTGGTGCATGGCTGTCGTCAGCTCGTGCCGTAAGGTGTTG
	Epilobium_amurense_subsp_cephalostigma_MZ353633 CTTCGGGAACGCGGACACAGGTGGTGCATGGCTGTCGTCAGCTCGTGCCGTAAGGTGTTG
	Epilobium_cylindricum_MZ353634 CTTCGGGAACGCGGACACAGGTGGTGCATGGCTGTCGTCAGCTCGTGCCGTAAGGTGTTG
	Epilobium_hirsutum_MW539044 CTTCGGGAACGCGGACACAGGTGGTGCATGGCTGTCGTCAGCTCGTGCCGTAAGGTGTTG
	Epilobium_minutiflorum_MZ353629 CTTCGGGAACGCGGACACAGGTGGTGCATGGCTGTCGTCAGCTCGTGCCGTAAGGTGTTG
	Epilobium_platystigmatosum_ep CTTCGGGAACGCGGACACAGGTGGTGCATGGCTGTCGTCAGCTCGTGCCGTAAGGTGTTG
	Epilobium_royleanum_MW770451 CTTCGGGAACGCGGACACAGGTGGTGCATGGCTGTCGTCAGCTCGTGCCGTAAGGTGTTG
	Epilobium_sikkimense_MZ353637 CTTCGGGAACGCGGACACAGGTGGTGCATGGCTGTCGTCAGCTCGTGCCGTAAGGTGTTG
	Epilobium_tibetanum_MZ326160 CTTCGGGAACGCGGACACAGGTGGTGCATGGCTGTCGTCAGCTCGTGCCGTAAGGTGTTG
	Epilobium_ulleungensis_MH198310 CTTCGGGAACGCGGACACAGGTGGTGCATGGCTGTCGTCAGCTCGTGCCGTAAGGTGTTG
	Epilobium_williamsii_MZ353630 CTTCGGGAACGCGGACACAGGTGGTGCATGGCTGTCGTCAGCTCGTGCCGTAAGGTGTTG
	Fuchsia_lycioides_F4 CTTCGGGAACGCGGACACAGGTGGTGCATGGCTGTCGTCAGCTCGTGCCGTAAGGTGTTG
	Ludwigia_bonariensis_L56 CTTCGGGAACGCGGACACAGGTGGTGCATGGCTGTCGTCAGCTCGTGCCGTAAGGTGTTG
	Ludwigia_decurrens_L82 CTTCGGGAACGCGGACACAGGTGGTGCATGGCTGTCGTCAGCTCGTGCCGTAAGGTGTTG
	Ludwigia_erecta_L130 CTTCGGGAACGCGGACACAGGTGGTGCATGGCTGTCGTCAGCTCGTGCCGTAAGGTGTTG
	Ludwigia_hyssopifolia_L149 CTTCGGGAACGCGGACACAGGTGGTGCATGGCTGTCGTCAGCTCGTGCCGTAAGGTGTTG
	Ludwigia_lagunae_L125 CTTCGGGAACGCGGACACAGGTGGTGCATGGCTGTCGTCAGCTCGTGCCGTAAGGTGTTG
	Ludwigia_microcarpa_L22d CTTCGGGAACGCGGACACAGGTGGTGCATGGCTGTCGTCAGCTCGTGCCGTAAGGTGTTG
	Ludwigia_octovalvis_KX827312 CTTCGGGAACGCGGACACAGGTGGTGCATGGCTGTCGTCAGCTCGTGCCGTAAGGTGTTG
	Ludwigia_perennis_L116 CTTCGGGAACGCGGACACAGGTGGTGCATGGCTGTCGTCAGCTCGTGCCGTAAGGTGTTG
	Ludwigia_sedoides_L7 CTTCGGGAACGCGGACACAGGTGGTGCATGGCTGTCGTCAGCTCGTGCCGTAAGGTGTTG
	Oenothera_biennis_NC_010361 CTTCGGGAACGCGGACACAGGTGGTGCATGGCTGTCGTCAGCTCGTGCCGTAAGGTGTTG
	Oenothera_curtiflora_MT726052 CTTCGGGAACGCGGACACAGGTGGTGCATGGCTGTCGTCAGCTCGTGCCGTAAGGTGTTG
	Oenothera_picensis_subsp_picensis_KX118607 CTTCGGGAACGCGGACACAGGTGGTGCATGGCTGTCGTCAGCTCGTGCCGTAAGGTGTTG
	Punica_granatum_KY635883 CTTCGGGAACGCGGACACAGGTGGTGCATGGCTGTCGTCAGCTCGTGCCGTAAGGTGTTG
	Woodfordia_fruticosa_NC_042898 CTTCGGGAACGCGGACACAGGTGGTGCATGGCTGTCGTCAGCTCGTGCCGTAAGGTGTTG
	Chamaenerion_angustifolium_MN481508 GGTTAAGTCCCGCAACGAGCGCAACCCTCGTGTTTAGTTGCCAACGTTGAGTTTGGAACC
	Chamaenerion_angustifolium_subsp_angustifolium_MZ353639 GGTTAAGTCCCGCAACGAGCGCAACCCTCGTGTTTAGTTGCCAACGTTGAGTTTGGAACC
	Circaea_alpina_subsp_caulescens_MZ353641 GGTTAAGTCCCGCAACGAGCGCAACCCTCGTGTTTAGTTGCCACCATTGAGTTTGGAACC
	Circaea_alpina_subsp_micrantha_MZ353628 GGTTAAGTCCCGCAACGAGCGCAACCCTCGTGTTTAGTTGCCACCATTGAGTTTGGAACC
	Circaea_cordata_cc GGTTAAGTCCCGCAACGAGCGCAACCCTCGTGTTTAGTTGCCACCATTGAGTTTGGAACC
	Circaea_cordata_MZ353640 GGTTAAGTCCCGCAACGAGCGCAACCCTCGTGTTTAGTTGCCACCATTGAGTTTGGAACC
	Circaea_glabrescens_MZ353635 GGTTAAGTCCCGCAACGAGCGCAACCCTCGTGTTTAGTTGCCACCATTGAGTTTGGAACC
	Circaea_repens_MZ353636 GGTTAAGTCCCGCAACGAGCGCAACCCTCGTGTTTAGTTGCCACCATTGAGTTTGGAACC
	Duabanga_grandiflora_NC_042899 GGTTAAGTCCCGCAACGAGCGCAACCCTCGTGTTTAGTTGCCACCGTTGAGTTTGGAACC
	Epilobium_amurense_subsp_amurense_ea GGTTAAGTCCCGCAACGAGCGCAACCCTCGTGTTTAGTTGCCAACATTGAGTTTGGAACC
	Epilobium_amurense_subsp_amurense_MZ353631 GGTTAAGTCCCGCAACGAGCGCAACCCTCGTGTTTAGTTGCCAACATTGAGTTTGGAACC
	Epilobium_amurense_subsp_cephalostigma_MZ353633 GGTTAAGTCCCGCAACGAGCGCAACCCTCGTGTTTAGTTGCCAACATTGAGTTTGGAACC
	Epilobium_cylindricum_MZ353634 GGTTAAGTCCCGCAACGAGCGCAACCCTCGTGTTTAGTTGCCAACATTGAGTTTGGAACC
	Epilobium_hirsutum_MW539044 GGTTAAGTCCCGCAACGAGCGCAACCCTCGTGTTTAGTTGCCAACATTGAGTTTGGAACC
	Epilobium_minutiflorum_MZ353629 GGTTAAGTCCCGCAACGAGCGCAACCCTCGTGTTTAGTTGCCAACATTGAGTTTGGAACC
	Epilobium_platystigmatosum_ep GGTTAAGTCCCGCAACGAGCGCAACCCTCGTGTTTAGTTGCCAACATTGAGTTTGGAACC
	Epilobium_royleanum_MW770451 GGTTAAGTCCCGCAACGAGCGCAACCCTCGTGTTTAGTTGCCAACATTGAGTTTGGAACC
	Epilobium_sikkimense_MZ353637 GGTTAAGTCCCGCAACGAGCGCAACCCTCGTGTTTAGTTGCCAACATTGAGTTTGGAACC
	Epilobium_tibetanum_MZ326160 GGTTAAGTCCCGCAACGAGCGCAACCCTCGTGTTTAGTTGCCAACATTGAGTTTGGAACC
	Epilobium_ulleungensis_MH198310 GGTTAAGTCCCGCAACGAGCGCAACCCTCGTGTTTAGTTGCCAACATTGAGTTTGGAACC
	Epilobium_williamsii_MZ353630 GGTTAAGTCCCGCAACGAGCGCAACCCTCGTGTTTAGTTGCCAACATTGAGTTTGGAACC
	Fuchsia_lycioides_F4 GGTTAAGTCCCGCAACGAGCGCAACCCTCGTGTTTAGTTGCCACCATTGAGTTTGGAACC
	Ludwigia_bonariensis_L56 GGTTAAGTCCCGCAACGAGCGCAACCCTCGTGTTTAGTTGCCACCATTGAGTTTGGAACC
	Ludwigia_decurrens_L82 GGTTAAGTCCCGCAACGAGCGCAACCCTCGTGTTTAGTTGCCACCATTGAGTTTGGAACC
	Ludwigia_erecta_L130 GGTTAAGTCCCGCAACGAGCGCAACCCTCGTGTTTAGTTGCCACCATTGAGTTTGGAACC
	Ludwigia_hyssopifolia_L149 GGTTAAGTCCCGCAACGAGCGCAACCCTCGTGTTTAGTTGCCACCATTGAGTTTGGAACC
	Ludwigia_lagunae_L125 GGTTAAGTCCCGCAACGAGCGCAACCCTCGTGTTTAGTTGCCACCATTGAGTTTGGAACC
	Ludwigia_microcarpa_L22d GGTTAAGTCCCGCAACGAGCGCAACCCTCGTGTTTAGTTGCCACCATTGAGTTTGGAACC
	Ludwigia_octovalvis_KX827312 GGTTAAGTCCCGCAACGAGCGCAACCCTCGTGTTTAGTTGCCACCATTGAGTTTGGAACC
	Ludwigia_perennis_L116 GGTTAAGTCCCGCAACGAGCGCAACCCTCGTGTTTAGTTGCCACCATTGAGTTTGGAACC
	Ludwigia_sedoides_L7 GGTTAAGTCCCGCAACGAGCGCAACCCTCGTGTTTAGTTGCCACCATTGAGTTTGGAACC
	Oenothera_biennis_NC_010361 GGTTAAGTCCCGCAACGAGCGCAACCCTCGTGTTTAGTTGCCAATGTTGAGTTTGGAACC
	Oenothera_curtiflora_MT726052 GGTTAAGTCCCGCAACGAGCGCAACCCTCGTGTTTAGTTGCCAACGTTGAGTTTGGAACC
	Oenothera_picensis_subsp_picensis_KX118607 GGTTAAGTCCCGCAACGAGCGCAACCCTCGTGTTTAGTTGCCAACGTTGAGTTTGGAACC
	Punica_granatum_KY635883 GGTTAAGTCCCGCAACGAGCGCAACCCTCGTGTTTAGTTGCCACCGTTGAGTTTGGAACC
	Woodfordia_fruticosa_NC_042898 GGTTAAGTCCCGCAACGAGCGCAACCCTCGTGTTTAGTTGCCACCGTTGAGTTTGGAACC
	Chamaenerion_angustifolium_MN481508 CTGAACAGACTGCCGGTGATAAGCCGGAGGAAGGTGAGGATGACGTCAAGTCATCATGCC
	Chamaenerion_angustifolium_subsp_angustifolium_MZ353639 CTGAACAGACTGCCGGTGATAAGCCGGAGGAAGGTGAGGATGACGTCAAGTCATCATGCC
	Circaea_alpina_subsp_caulescens_MZ353641 CTGAACAGACTGCCGGTGATAAGCCGGAGGAAGGTGAGGATGACGTCAAGTCATCATGCC
	Circaea_alpina_subsp_micrantha_MZ353628 CTGAACAGACTGCCGGTGATAAGCCGGAGGAAGGTGAGGATGACGTCAAGTCATCATGCC
	Circaea_cordata_cc CTGAACAGACTGCCGGTGATAAGCCGGAGGAAGGTGAGGATGACGTCAAGTCATCATGCC
	Circaea_cordata_MZ353640 CTGAACAGACTGCCGGTGATAAGCCGGAGGAAGGTGAGGATGACGTCAAGTCATCATGCC
	Circaea_glabrescens_MZ353635 CTGAACAGACTGCCGGTGATAAGCCGGAGGAAGGTGAGGATGACGTCAAGTCATCATGCC
	Circaea_repens_MZ353636 CTGAACAGACTGCCGGTGATAAGCCGGAGGAAGGTGAGGATGACGTCAAGTCATCATGCC
	Duabanga_grandiflora_NC_042899 CTGAACAGACTGCCGGTGATAAGCCGGAGGAAGGTGAGGATGACGTCAAGTCATCATGCC
	Epilobium_amurense_subsp_amurense_ea CTGAACAGACTGCCGGTGATAAGCCGGAGGAAGGTGAGGATGACGTCAAGTCATCATGCC
	Epilobium_amurense_subsp_amurense_MZ353631 CTGAACAGACTGCCGGTGATAAGCCGGAGGAAGGTGAGGATGACGTCAAGTCATCATGCC
	Epilobium_amurense_subsp_cephalostigma_MZ353633 CTGAACAGACTGCCGGTGATAAGCCGGAGGAAGGTGAGGATGACGTCAAGTCATCATGCC
	Epilobium_cylindricum_MZ353634 CTGAACAGACTGCCGGTGATAAGCCGGAGGAAGGTGAGGATGACGTCAAGTCATCATGCC
	Epilobium_hirsutum_MW539044 CTGAACAGACTGCCGGTGATAAGCCGGAGGAAGGTGAGGATGACGTCAAGTCATCATGCC
	Epilobium_minutiflorum_MZ353629 CTGAACAGACTGCCGGTGATAAGCCGGAGGAAGGTGAGGATGACGTCAAGTCATCATGCC
	Epilobium_platystigmatosum_ep CTGAACAGACTGCCGGTGATAAGCCGGAGGAAGGTGAGGATGACGTCAAGTCATCATGCC
	Epilobium_royleanum_MW770451 CTGAACAGACTGCCGGTGATAAGCCGGAGGAAGGTGAGGATGACGTCAAGTCATCATGCC
	Epilobium_sikkimense_MZ353637 CTGAACAGACTGCCGGTGATAAGCCGGAGGAAGGTGAGGATGACGTCAAGTCATCATGCC
	Epilobium_tibetanum_MZ326160 CTGAACAGACTGCCGGTGATAAGCCGGAGGAAGGTGAGGATGACGTCAAGTCATCATGCC
	Epilobium_ulleungensis_MH198310 CTGAACAGACTGCCGGTGATAAGCCGGAGGAAGGTGAGGATGACGTCAAGTCATCATGCC
	Epilobium_williamsii_MZ353630 CTGAACAGACTGCCGGTGATAAGCCGGAGGAAGGTGAGGATGACGTCAAGTCATCATGCC
	Fuchsia_lycioides_F4 CTGAACAGACTGCCGGTGATAAGCCGGAGGAAGGTGAGGATGACGTCAAGTCATCATGCC
	Ludwigia_bonariensis_L56 CTGAACAGACTGCCGGTGATAAGCCGGAGGAAGGTGAGGATGACGTCAAGTCATCATGCC
	Ludwigia_decurrens_L82 CTGAACAGACTGCCGGTGATAAGCCGGAGGAAGGTGAGGATGACGTCAAGTCATCATGCC
	Ludwigia_erecta_L130 CTGAACAGACTGCCGGTGATAAGCCGGAGGAAGGTGAGGATGACGTCAAGTCATCATGCC
	Ludwigia_hyssopifolia_L149 CTGAACAGACTGCCGGTGATAAGCCGGAGGAAGGTGAGGATGACGTCAAGTCATCATGCC
	Ludwigia_lagunae_L125 CTGAACAGACTGCCGGTGATAAGCCGGAGGAAGGTGAGGATGACGTCAAGTCATCATGCC
	Ludwigia_microcarpa_L22d CTGAACAGACTGCCGGTGATAAGCCGGAGGAAGGTGAGGATGACGTCAAGTCATCATGCC
	Ludwigia_octovalvis_KX827312 CTGAACAGACTGCCGGTGATAAGCCGGAGGAAGGTGAGGATGACGTCAAGTCATCATGCC
	Ludwigia_perennis_L116 CTGAACAGACTGCCGGTGATAAGCCGGAGGAAGGTGAGGATGACGTCAAGTCATCATGCC
	Ludwigia_sedoides_L7 CTGAACAGACTGCCGGTGATAAGCCGGAGGAAGGTGAGGATGACGTCAAGTCATCATGCC
	Oenothera_biennis_NC_010361 CTGAACAGACTGCCGGTGCTAAGCCGGAGGAAGGCGAGGATGACGTCAAGTCATCATGCC
	Oenothera_curtiflora_MT726052 CTGAACAGACTGCCGGTGATAAGCCGGAGGAAGGTGAGGATGACGTCAAGTCATCATGCC
	Oenothera_picensis_subsp_picensis_KX118607 CTGAACAGACTGCCGGTGCTAAGCCGGAGGAAGGCGAGGATGACGTCAAGTCATCATGCC
	Punica_granatum_KY635883 CTGAACAGACTGCCGGTGATAAGCCGGAGGAAGGTGAGGATGACGTCAAGTCATCATGCC
	Woodfordia_fruticosa_NC_042898 CTGAACAGACTGCCGGTGATAAGCCGGAGGAAGGTGAGGATGACGTCAAGTCATCATGCC
	Chamaenerion_angustifolium_MN481508 CCTTATGCCCTGGGCGACACACGTGCTACAATGGCCGGGACAAAGGGTCGCGATCCCGCG
	Chamaenerion_angustifolium_subsp_angustifolium_MZ353639 CCTTATGCCCTGGGCGACACACGTGCTACAATGGCCGGGACAAAGGGTCGCGATCCCGCG
	Circaea_alpina_subsp_caulescens_MZ353641 CCTTATGCCCTGGGCGACACACGTGCTACAATGGCCGGGACAAAGGGTCGCGATCCCGCG
	Circaea_alpina_subsp_micrantha_MZ353628 CCTTATGCCCTGGGCGACACACGTGCTACAATGGCCGGGACAAAGGGTCGCGATCCCGCG
	Circaea_cordata_cc CCTTATGCCCTGGGCGACACACGTGCTACAATGGCCGGGACAAAGGGTCGCGATCCCGCG
	Circaea_cordata_MZ353640 CCTTATGCCCTGGGCGACACACGTGCTACAATGGCCGGGACAAAGGGTCGCGATCCCGCG
	Circaea_glabrescens_MZ353635 CCTTATGCCCTGGGCGACACACGTGCTACAATGGCCGGGACAAAGGGTCGCGATCCCGCG
	Circaea_repens_MZ353636 CCTTATGCCCTGGGCGACACACGTGCTACAATGGCCGGGACAAAGGGTCGCGATCCCGCG
	Duabanga_grandiflora_NC_042899 CCTTATGCCCTGGGCGACACACGTGCTACAATGGCCGGGACAAAGGGTCGCGATCCCGCG
	Epilobium_amurense_subsp_amurense_ea CCTTATGCCCTGGGCGACACACGTGCTACAATGGCCGGGACAAAGGGTCGCGATCCCGCG
	Epilobium_amurense_subsp_amurense_MZ353631 CCTTATGCCCTGGGCGACACACGTGCTACAATGGCCGGGACAAAGGGTCGCGATCCCGCG
	Epilobium_amurense_subsp_cephalostigma_MZ353633 CCTTATGCCCTGGGCGACACACGTGCTACAATGGCCGGGACAAAGGGTCGCGATCCCGCG
	Epilobium_cylindricum_MZ353634 CCTTATGCCCTGGGCGACACACGTGCTACAATGGCCGGGACAAAGGGTCGCGATCCCGCG
	Epilobium_hirsutum_MW539044 CCTTATGCCCTGGGCGACACACGTGCTACAATGGCCGGGACAAAGGGTCGCGATCCCGCG
	Epilobium_minutiflorum_MZ353629 CCTTATGCCCTGGGCGACACACGTGCTACAATGGCCGGGACAAAGGGTCGCGATCCCGCG
	Epilobium_platystigmatosum_ep CCTTATGCCCTGGGCGACACACGTGCTACAATGGCCGGGACAAAGGGTCGCGATCCCGCG
	Epilobium_royleanum_MW770451 CCTTATGCCCTGGGCGACACACGTGCTACAATGGCCGGGACAAAGGGTCGCGATCCCGCG
	Epilobium_sikkimense_MZ353637 CCTTATGCCCTGGGCGACACACGTGCTACAATGGCCGGGACAAAGGGTCGCGATCCCGCG
	Epilobium_tibetanum_MZ326160 CCTTATGCCCTGGGCGACACACGTGCTACAATGGCCGGGACAAAGGGTCGCGATCCCGCG
	Epilobium_ulleungensis_MH198310 CCTTATGCCCTGGGCGACACACGTGCTACAATGGCCGGGACAAAGGGTCGCGATCCCGCG
	Epilobium_williamsii_MZ353630 CCTTATGCCCTGGGCGACACACGTGCTACAATGGCCGGGACAAAGGGTCGCGATCCCGCG
	Fuchsia_lycioides_F4 CCTTATGCCCTGGGCGACACACGTGCTACAATGGCCGGGACAAAGGGTCGCGATCCCGCG
	Ludwigia_bonariensis_L56 CCTTATGCCCTGGGCGACACACGTGCTACAATGGCCGGGACAAAGGGCCGCGATCCCGCG
	Ludwigia_decurrens_L82 CCTTATGCCCTGGGCGACACACGTGCTACAATGGCCGGGACAAAGGGCCGCGATCCCGCG
	Ludwigia_erecta_L130 CCTTATGCCCTGGGCGACACACGTGCTACAATGGCCGGGACAAAGGGCCGCGATCCCGCG
	Ludwigia_hyssopifolia_L149 CCTTATGCCCTGGGCGACACACGTGCTACAATGGCCGGGACAAAGGGCCGCGATCCCGCG
	Ludwigia_lagunae_L125 CCTTATGCCCTGGGCGACACACGTGCTACAATGGCCGGGACAAAGGGCCGCGATCCCGCG
	Ludwigia_microcarpa_L22d CCTTATGCCCTGGGCGACACACGTGCTACAATGGCCGGGACAAAGGGCCGCGATCCCGCG
	Ludwigia_octovalvis_KX827312 CCTTATGCCCTGGGCGACACACGTGCTACAATGGCCGGGACAAAGGGCCGCGATCCCGCG
	Ludwigia_perennis_L116 CCTTATGCCCTGGGCGACACACGTGCTACAATGGCCGGGACAAAGGGCCGCGATCCCGCG
	Ludwigia_sedoides_L7 CCTTATGCCCTGGGCGACACACGTGCTACAATGGCCGGGACAAAGGGCCGCGATCCCGCG
	Oenothera_biennis_NC_010361 CCTTACGCCCTGGGCGACACACGTGCTACAATGGCCGGGACAAAGGGTCGCGATCCCGCG
	Oenothera_curtiflora_MT726052 CCTTATGCCCTGGGCGACACACTTGCTACAATGGCCGGGACAAAGGGTCGCGATCCCGCG
	Oenothera_picensis_subsp_picensis_KX118607 CCTTACGCCCTGGGCGACACACGTGCTACAATGGACGGGACAAAGGGTCGCGATCCCGCG
	Punica_granatum_KY635883 CCTTATGCCCTGGGCGACACACGTGCTACAATGGCCGGGACAAAGGGTCGCGATCCCGCG
	Woodfordia_fruticosa_NC_042898 CCTTATGCCCTGGGCGACACACGTGCTACAATGGTCGGGACAAAGGGTCGCGATCCCGCG
	Chamaenerion_angustifolium_MN481508 AGGGTGAGCTAACTCCAAAAACCCGTCCTCAGTTCGGATTGCAGGCTGCAACTCGCCTGC
	Chamaenerion_angustifolium_subsp_angustifolium_MZ353639 AGGGTGAGCTAACTCCAAAAACCCGTCCTCAGTTCGGATTGCAGGCTGCAACTCGCCTGC
	Circaea_alpina_subsp_caulescens_MZ353641 AGGGTGAGCTAACTCCAAAAACCCGTCCTCAGTTCGGATTGCAGGCTGCAACTCGCCTGC
	Circaea_alpina_subsp_micrantha_MZ353628 AGGGTGAGCTAACTCCAAAAACCCGTCCTCAGTTCGGATTGCAGGCTGCAACTCGCCTGC
	Circaea_cordata_cc AGGGTGAGCTAACTCCAAAAACCCGTCCTCAGTTCGGATTGCAGGCTGCAACTCGCCTGC
	Circaea_cordata_MZ353640 AGGGTGAGCTAACTCCAAAAACCCGTCCTCAGTTCGGATTGCAGGCTGCAACTCGCCTGC
	Circaea_glabrescens_MZ353635 AGGGTGAGCTAACTCCAAAAACCCGTCCTCAGTTCGGATTGCAGGCTGCAACTCGCCTGC
	Circaea_repens_MZ353636 AGGGTGAGCTAACTCCAAAAACCCGTCCTCAGTTCGGATTGCAGGCTGCAACTCGCCTGC
	Duabanga_grandiflora_NC_042899 AGGGTGAGCTAACTCCAA-AACCCGTCCTCAGTTCGGATTGCAGGCTGCAACTCGCCTGC
	Epilobium_amurense_subsp_amurense_ea AGGGTGAGCTAACTCCAAAAACCCGTCCTCAGTTCGGATTGCAGGCTGCAACTCGCCTGC
	Epilobium_amurense_subsp_amurense_MZ353631 AGGGTGAGCTAACTCCAAAAACCCGTCCTCAGTTCGGATTGCAGGCTGCAACTCGCCTGC
	Epilobium_amurense_subsp_cephalostigma_MZ353633 AGGGTGAGCTAACTCCAAAAACCCGTCCTCAGTTCGGATTGCAGGCTGCAACTCGCCTGC
	Epilobium_cylindricum_MZ353634 AGGGTGAGCTAACTCCAAAAACCCGTCCTCAGTTCGGATTGCAGGCTGCAACTCGCCTGC
	Epilobium_hirsutum_MW539044 AGGGTGAGCTAACTCCAAAAACCCGTCCTCAGTTCGGATTGCAGGCTGCAACTCGCCTGC
	Epilobium_minutiflorum_MZ353629 AGGGTGAGCTAACTCCAAAAACCCGTCCTCAGTTCGGATTGCAGGCTGCAACTCGCCTGC
	Epilobium_platystigmatosum_ep AGGGTGAGCTAACTCCAAAAACCCGTCCTCAGTTCGGATTGCAGGCTGCAACTCGCCTGC
	Epilobium_royleanum_MW770451 AGGGTGAGCTAACTCCAAAAACCCGTCCTCAGTTCGGATTGCAGGCTGCAACTCGCCTGC
	Epilobium_sikkimense_MZ353637 AGGGTGAGCTAACTCCAAAAACCCGTCCTCAGTTCGGATTGCAGGCTGCAACTCGCCTGC
	Epilobium_tibetanum_MZ326160 AGGGTGAGCTAACTCCAAAAACCCGTCCTCAGTTCGGATTGCAGGCTGCAACTCGCCTGC
	Epilobium_ulleungensis_MH198310 AGGGTGAGCTAACTCCAAAAACCCGTCCTCAGTTCGGATTGCAGGCTGCAACTCGCCTGC
	Epilobium_williamsii_MZ353630 AGGGTGAGCTAACTCCAAAAACCCGTCCTCAGTTCGGATTGCAGGCTGCAACTCGCCTGC
	Fuchsia_lycioides_F4 AGGGTGAGCTAACTCCAAAAACCCGTCCTCAGTTCGGATTGCAGGCTGCAACTCGCCTGC
	Ludwigia_bonariensis_L56 AGGGTGAGCTAACCCCAAAAACCCGTCCTCAGTTCGGATTGCAGGCTGCAACTCGCCTGC
	Ludwigia_decurrens_L82 AGGGTGAGCTAACCCCAAAAACCCGTCCTCAGTTCGGATTGCAGGCTGCAACTCGCCTGC
	Ludwigia_erecta_L130 AGGGTGAGCTAACCCCAAAAACCCGTCCTCAGTTCGGATTGCAGGCTGCAACTCGCCTGC
	Ludwigia_hyssopifolia_L149 AGGGTGAGCTAACCCCAAAAACCCGTCCTCAGTTCGGATTGCAGGCTGCAACTCGCCTGC
	Ludwigia_lagunae_L125 AGGGTGAGCTAACCCCAAAAACCCGTCCTCAGTTCGGATTGCAGGCTGCAACTCGCCTGC
	Ludwigia_microcarpa_L22d AGGGTGAGCTAACTCCAAAAACCCGTCCTCAGTTCGGATTGCAGGCTGCAACTCGCCTGC
	Ludwigia_octovalvis_KX827312 AGGGTGAGCTAACCCCAAAAACCCGTCCTCAGTTCGGATTGCAGGCTGCAACTCGCCTGC
	Ludwigia_perennis_L116 AGGGTGAGCTAACTCCAAAAACCCGTCCTCAGTTCGGATTGCAGGCTGCAACTCGCCTGC
	Ludwigia_sedoides_L7 AGGGTGAGCTAACCCCAAAAACCCGTCCTCAGTTCGGATTGCAGGCTGCAACTCGCCTGC
	Oenothera_biennis_NC_010361 AGGGTGAGCTAACTCCAAAAACCCGTCCTCAGTTCGGATTGCAGGCTGCAACTCGCCTGC
	Oenothera_curtiflora_MT726052 AGGGTGAGCTAACTCCAAAAACCCGTCCTCAGTTCGGATTGCAGGCTGCAACTCGCCTGC
	Oenothera_picensis_subsp_picensis_KX118607 AGGGTGAGCTAACTCCAAAAACCCGTCCTCAGTTCGGATTGCAGGCTGCAACTCGCCTGC
	Punica_granatum_KY635883 AGGGTGAGCTAACTCCAAAAACCCGTCCTCAGTTCGGATTGCAGGCTGCAACTCGCCTGC
	Woodfordia_fruticosa_NC_042898 AGGGTGAGCTAACTCCAAAAACCCGTCCTCAGTTCGGATTGCAGGCTGCAACTCGCCTGC
	Chamaenerion_angustifolium_MN481508 ATGAAGCCGGAATCGCTAGTAATCGCCGGTCAGCCATACGGCGGTGAATTCGTTCCCGGG
	Chamaenerion_angustifolium_subsp_angustifolium_MZ353639 ATGAAGCCGGAATCGCTAGTAATCGCCGGTCAGCCATACGGCGGTGAATTCGTTCCCGGG
	Circaea_alpina_subsp_caulescens_MZ353641 ATGAAGCCGGAATCGCTAGTAATCGCCGGTCAGCCATACGGCGGTGAATTCGTTCCCGGG
	Circaea_alpina_subsp_micrantha_MZ353628 ATGAAGCCGGAATCGCTAGTAATCGCCGGTCAGCCATACGGCGGTGAATTCGTTCCCGGG
	Circaea_cordata_cc ATGAAGCCGGAATCGCTAGTAATCGCCGGTCAGCCATACGGCGGTGAATTCGTTCCCGGG
	Circaea_cordata_MZ353640 ATGAAGCCGGAATCGCTAGTAATCGCCGGTCAGCCATACGGCGGTGAATTCGTTCCCGGG
	Circaea_glabrescens_MZ353635 ATGAAGCCGGAATCGCTAGTAATCGCCGGTCAGCCATACGGCGGTGAATTCGTTCCCGGG
	Circaea_repens_MZ353636 ATGAAGCCGGAATCGCTAGTAATCGCCGGTCAGCCATACGGCGGTGAATTCGTTCCCGGG
	Duabanga_grandiflora_NC_042899 ATGAAGCCGGAATCGCTAGTAATCGCCGGTCAGCCATACGGCGGTGAATTCGTTCCCGGG
	Epilobium_amurense_subsp_amurense_ea ATGAAGCCGGAATCGCTAGTAATCGCCGGTCAGCCATACGGCGGTGAATTCGTTCCCGGG
	Epilobium_amurense_subsp_amurense_MZ353631 ATGAAGCCGGAATCGCTAGTAATCGCCGGTCAGCCATACGGCGGTGAATTCGTTCCCGGG
	Epilobium_amurense_subsp_cephalostigma_MZ353633 ATGAAGCCGGAATCGCTAGTAATCGCCGGTCAGCCATACGGCGGTGAATTCGTTCCCGGG
	Epilobium_cylindricum_MZ353634 ATGAAGCCGGAATCGCTAGTAATCGCCGGTCAGCCATACGGCGGTGAATTCGTTCCCGGG
	Epilobium_hirsutum_MW539044 ATGAAGCCGGAATCGCTAGTAATCGCCGGTCAGCCATACGGCGGTGAATTCGTTCCCGGG
	Epilobium_minutiflorum_MZ353629 ATGAAGCCGGAATCGCTAGTAATCGCCGGTCAGCCATACGGCGGTGAATTCGTTCCCGGG
	Epilobium_platystigmatosum_ep ATGAAGCCGGAATCGCTAGTAATCGCCGGTCAGCCATACGGCGGTGAATTCGTTCCCGGG
	Epilobium_royleanum_MW770451 ATGAAGCCGGAATCGCTAGTAATCGCCGGTCAGCCATACGGCGGTGAATTCGTTCCCGGG
	Epilobium_sikkimense_MZ353637 ATGAAGCCGGAATCGCTAGTAATCGCCGGTCAGCCATACGGCGGTGAATTCGTTCCCGGG
	Epilobium_tibetanum_MZ326160 ATGAAGCCGGAATCGCTAGTAATCGCCGGTCAGCCATACGGCGGTGAATTCGTTCCCGGG
	Epilobium_ulleungensis_MH198310 ATGAAGCCGGAATCGCTAGTAATCGCCGGTCAGCCATACGGCGGTGAATTCGTTCCCGGG
	Epilobium_williamsii_MZ353630 ATGAAGCCGGAATCGCTAGTAATCGCCGGTCAGCCATACGGCGGTGAATTCGTTCCCGGG
	Fuchsia_lycioides_F4 ATGAAGCCGGAATCGCTAGTAATCGCCGGTCAGCCATACGGCGGTGAATTCGTTCCCGGG
	Ludwigia_bonariensis_L56 ATGAAGCCGGAATCGCTAGTAATCGCCGGTCAGCCATACGGCGGTGAATTCGTTCCCGGG
	Ludwigia_decurrens_L82 ATGAAGCCGGAATCGCTAGTAATCGCCGGTCAGCCATACGGCGGTGAATTCGTTCCCGGG
	Ludwigia_erecta_L130 ATGAAGCCGGAATCGCTAGTAATCGCCGGTCAGCCATACGGCGGTGAATTCGTTCCCGGG
	Ludwigia_hyssopifolia_L149 ATGAAGCCGGAATCGCTAGTAATCGCCGGTCAGCCATACGGCGGTGAATTCGTTCCCGGG
	Ludwigia_lagunae_L125 ATGAAGCCGGAATCGCTAGTAATCGCCGGTCAGCCATACGGCGGTGAATTCGTTCCCGGG
	Ludwigia_microcarpa_L22d ATGAAGCCGGAATCGCTAGTAATCGCCGGTCAGCCATACGGCGGTGAATTCGTTCCCGGG
	Ludwigia_octovalvis_KX827312 ATGAAGCCGGAATCGCTAGTAATCGCCGGTCAGCCATACGGCGGTGAATTCGTTCCCGGG
	Ludwigia_perennis_L116 ATGAAGCCGGAATCGCTAGTAATCGCCGGTCAGCCATACGGCGGTGAATTCGTTCCCGGG
	Ludwigia_sedoides_L7 ATGAAGCCGGAATCGCTAGTAATCGCCGGTCAGCCATACGGCGGTGAATTCGTTCCCGGG
	Oenothera_biennis_NC_010361 ATGAAGTAGGAATCGCTAGTAATCGCCGGTCAGCCATACGGCGGTGAATTCGTTCCCGGG
	Oenothera_curtiflora_MT726052 ATGAAGCAGGAATCGCTAGTAATCGCCGGTCAGCCATACGGCGGTGAATTCGTTCCCGGG
	Oenothera_picensis_subsp_picensis_KX118607 ATGAAGTAGGAATCGCTAGTAATCGCCGGTCAGCCATACGGCGGTGAATTCGTTCCCGGG
	Punica_granatum_KY635883 ATGAAGCCGGAATCGCTAGTAATCGCCGGTCAGCCATACGGCGGTGAATTCGTTCCCGGG
	Woodfordia_fruticosa_NC_042898 ATGAAGCCGGAATCGCTAGTAATCGCCGGTCAGCCATACGGCGGTGAATTCGTTCCCGGG
	Chamaenerion_angustifolium_MN481508 CCTTGTACACACCGCCCGTCACACTATGGGAGCTGGCCATGCCCGAAGTCGTTACCTTAA
	Chamaenerion_angustifolium_subsp_angustifolium_MZ353639 CCTTGTACACACCGCCCGTCACACTATGGGAGCTGGCCATGCCCGAAGTCGTTACCTTAA
	Circaea_alpina_subsp_caulescens_MZ353641 CCTTGTACACACCGCCCGTCACACTATGGGAGCTGGCCATGCCCGAAGTCGTTACCTTAA
	Circaea_alpina_subsp_micrantha_MZ353628 CCTTGTACACACCGCCCGTCACACTATGGGAGCTGGCCATGCCCGAAGTCGTTACCTTAA
	Circaea_cordata_cc CCTTGTACACACCGCCCGTCACACTATGGGAGCTGGCCATGCCCGAAGTCGTTACCTTAA
	Circaea_cordata_MZ353640 CCTTGTACACACCGCCCGTCACACTATGGGAGCTGGCCATGCCCGAAGTCGTTACCTTAA
	Circaea_glabrescens_MZ353635 CCTTGTACACACCGCCCGTCACACTATGGGAGCTGGCCATGCCCGAAGTCGTTACCTTAA
	Circaea_repens_MZ353636 CCTTGTACACACCGCCCGTCACACTATGGGAGCTGGCCATGCCCGAAGTCGTTACCTTAA
	Duabanga_grandiflora_NC_042899 CCTTGTACACACCGCCCGTCACACTATGGGAGCCGGCCATGCCCGAAGTCGTTACCTTAA
	Epilobium_amurense_subsp_amurense_ea CCTTGTACACACCGCCCGTCACACTATGGGAGCTGGCCATGCCCGAAGTCGTTACCTTAA
	Epilobium_amurense_subsp_amurense_MZ353631 CCTTGTACACACCGCCCGTCACACTATGGGAGCTGGCCATGCCCGAAGTCGTTACCTTAA
	Epilobium_amurense_subsp_cephalostigma_MZ353633 CCTTGTACACACCGCCCGTCACACTATGGGAGCTGGCCATGCCCGAAGTCGTTACCTTAA
	Epilobium_cylindricum_MZ353634 CCTTGTACACACCGCCCGTCACACTATGGGAGCTGGCCATGCCCGAAGTCGTTACCTTAA
	Epilobium_hirsutum_MW539044 CCTTGTACACACCGCCCGTCACACTATGGGAGCTGGCCATGCCCGAAGTCGTTACCTTAA
	Epilobium_minutiflorum_MZ353629 CCTTGTACACACCGCCCGTCACACTATGGGAGCTGGCCATGCCCGAAGTCGTTACCTTAA
	Epilobium_platystigmatosum_ep CCTTGTACACACCGCCCGTCACACTATGGGAGCTGGCCATGCCCGAAGTCGTTACCTTAA
	Epilobium_royleanum_MW770451 CCTTGTACACACCGCCCGTCACACTATGGGAGCTGGCCATGCCCGAAGTCGTTACCTTAA
	Epilobium_sikkimense_MZ353637 CCTTGTACACACCGCCCGTCACACTATGGGAGCTGGCCATGCCCGAAGTCGTTACCTTAA
	Epilobium_tibetanum_MZ326160 CCTTGTACACACCGCCCGTCACACTATGGGAGCTGGCCATGCCCGAAGTCGTTACCTTAA
	Epilobium_ulleungensis_MH198310 CCTTGTACACACCGCCCGTCACACTATGGGAGCTGGCCATGCCCGAAGTCGTTACCTTAA
	Epilobium_williamsii_MZ353630 CCTTGTACACACCGCCCGTCACACTATGGGAGCTGGCCATGCCCGAAGTCGTTACCTTAA
	Fuchsia_lycioides_F4 CCTTGTACACACCGCCCGTCACACTATGGGAGCTGGCCATGCCCGAAGTCGTTACCTTAA
	Ludwigia_bonariensis_L56 CCTTGTACACACCGCCCGTCACACTATGGGAGCTGGCCATGCCCGAAGTCGTTACCTTAA
	Ludwigia_decurrens_L82 CCTTGTACACACCGCCCGTCACACTATGGGAGCTGGCCATGCCCGAAGTCGTTACCTTAA
	Ludwigia_erecta_L130 CCTTGTACACACCGCCCGTCACACTATGGGAGCTGGCCATGCCCGAAGTCGTTACCTTAA
	Ludwigia_hyssopifolia_L149 CCTTGTACACACCGCCCGTCACACTATGGGAGCTGGCCATGCCCGAAGTCGTTACCTTAA
	Ludwigia_lagunae_L125 CCTTGTACACACCGCCCGTCACACTATGGGAGCTGGCCATGCCCGAAGTCGTTACCTTAA
	Ludwigia_microcarpa_L22d CCTTGTACACACCGCCCGTCACACTATGGGAGCTGGCCATGCCCGAAGTCGTTACCTTAA
	Ludwigia_octovalvis_KX827312 CCTTGTACACACCGCCCGTCACACTATGGGAGCTGGCCATGCCCGAAGTCGTTACCTTAA
	Ludwigia_perennis_L116 CCTTGTACACACCGCCCGTCACACTATGGGAGCTGGCCATGCCCGAAGTCGTTACCTTAA
	Ludwigia_sedoides_L7 CCTTGTACACACCGCCCGTCACACTATGGGAGCTGGCCATGCCCGAAGTCGTTACCTTAA
	Oenothera_biennis_NC_010361 CCTTGTACACACCGCCCGTCACACTATGGGAGCTGGCCATGCCTGAAGTCGTTACCTTAA
	Oenothera_curtiflora_MT726052 CCTTGTACACACCGCCCGTCACACTATGGGAGCTGGCCATGCCCGAAGTCGTTACCTTAA
	Oenothera_picensis_subsp_picensis_KX118607 CCTTGTACACACCGCCCGTCACACTATGGGAGCTGGCCATGCCTGAAGTCGTTACCTTAA
	Punica_granatum_KY635883 CCTTGTACACACCGCCCGTCACACTATGGGAGCTGGCCATGCCCGAAGTCGTTACCTTAA
	Woodfordia_fruticosa_NC_042898 CCTTGTACACACCGCCCGTCACACTATGGGAGCTGGCCATGCCCGAAGTCGTTACCTTAA
	Chamaenerion_angustifolium_MN481508 CCACAAGGAGGGGGATGCCGAAGGCGGG-GCTGGTGACTGGAGTGAAGTCGTAACAAGGT
	Chamaenerion_angustifolium_subsp_angustifolium_MZ353639 CCACAAGGAGGGGGATGCCGAAGGCGGG-GCTGGTGACTGGAGTGAAGTCGTAACAAGGT
	Circaea_alpina_subsp_caulescens_MZ353641 CCACAAGGAGGGGGATGCCGAAGGCAGG-GCTAGTGACTGGAGTGAAGTCGTAACAAGGT
	Circaea_alpina_subsp_micrantha_MZ353628 CCACAAGGAGGGGGATGCCGAAGGCAGG-GCTAGTGACTGGAGTGAAGTCGTAACAAGGT
	Circaea_cordata_cc CCACAAGGAGGGGGATGCCGAAGGCAGG-GCTAGTGACTGGAGTGAAGTCGTAACAAGGT
	Circaea_cordata_MZ353640 CCACAAGGAGGGGGATGCCGAAGGCAGG-GCTAGTGACTGGAGTGAAGTCGTAACAAGGT
	Circaea_glabrescens_MZ353635 CCACAAGGAGGGGGATGCCGAAGGCAGG-GCTAGTGACTGGAGTGAAGTCGTAACAAGGT
	Circaea_repens_MZ353636 CCACAAGGAGGGGGATGCCGAAGGCAGG-GCTAGTGACTGGAGTGAAGTCGTAACAAGGT
	Duabanga_grandiflora_NC_042899 CCGCAAGGAGGGGGGTGCCGAAGGCAGG-GCTAGTGACTGGAGTGAAGTCGTAACAAGGT
	Epilobium_amurense_subsp_amurense_ea CCACAAGGAGGGGGATGCCGAAGGCAGG-GCTGGTGACTGGAGTGAAGTCGTAACAAGGT
	Epilobium_amurense_subsp_amurense_MZ353631 CCACAAGGAGGGGGATGCCGAAGGCAGG-GCTGGTGACTGGAGTGAAGTCGTAACAAGGT
	Epilobium_amurense_subsp_cephalostigma_MZ353633 CCACAAGGAGGGGGATGCCGAAGGCAGG-GCTGGTGACTGGAGTGAAGTCGTAACAAGGT
	Epilobium_cylindricum_MZ353634 CCACAAGGAGGGGGATGCCGAAGGCAGG-GCTGGTGACTGGAGTGAAGTCGTAACAAGGT
	Epilobium_hirsutum_MW539044 CCACAAGGAGGGGGATGCCGAAGGCAGG-GCTGGTGACTGGAGTGAAGTCGTAACAAGGT
	Epilobium_minutiflorum_MZ353629 CCACAAGGAGGGGGATGCCGAAGGCAGG-GCTGGTGACTGGAGTGAAGTCGTAACAAGGT
	Epilobium_platystigmatosum_ep CCACAAGGAGGGGGATGCCGAAGGCAGG-GCTGGTGACTGGAGTGAAGTCGTAACAAGGT
	Epilobium_royleanum_MW770451 CCACAAGGAGGGGGATGCCGAAGGCAGG-GCTGGTGACTGGAGTGAAGTCGTAACAAGGT
	Epilobium_sikkimense_MZ353637 CCACAAGGAGGGGGATGCCGAAGGCAGG-GCTGGTGACTGGAGTGAAGTCGTAACAAGGT
	Epilobium_tibetanum_MZ326160 CCACAAGGAGGGGGATGCCGAAGGCAGG-GCTGGTGACTGGAGTGAAGTCGTAACAAGGT
	Epilobium_ulleungensis_MH198310 CCACAAGGAGGGGGATGCCGAAGGCAGG-GCTGGTGACTGGAGTGAAGTCGTAACAAGGT
	Epilobium_williamsii_MZ353630 CCACAAGGAGGGGGATGCCGAAGGCAGG-GCTGGTGACTGGAGTGAAGTCGTAACAAGGT
	Fuchsia_lycioides_F4 CCACAAGGAGGGGGATGCCGAAGGCAGG-GCTAGTGACTGGAGTGAAGTCGTAACAAGGT
	Ludwigia_bonariensis_L56 CCACAAGGAGGGGGATGCCGAAGGCAGG-GCTAGTGACTGGAGTGAAGTCGTAACAAGGT
	Ludwigia_decurrens_L82 CCACAAGGAGGGGGATGCCGAAGGCAGG-GCTAGTGACTGGAGTGAAGTCGTAACAAGGT
	Ludwigia_erecta_L130 CCACAAGGAGGGGGATGCCGAAGGCAGG-GCTAGTGACTGGAGTGAAGTCGTAACAAGGT
	Ludwigia_hyssopifolia_L149 CCACAAGGAGGGGGATGCCGAAGGCAGG-GCTAGTGACTGGAGTGAAGTCGTAACAAGGT
	Ludwigia_lagunae_L125 CCACAAGGAGGGGGATGCCGAAGGCAGG-GCTAGTGACTGGAGTGAAGTCGTAACAAGGT
	Ludwigia_microcarpa_L22d CCACAAGGAGGGGGATGCCGAAGGCAGG-GCTAGTGACTGGAGTGAAGTCGTAACAAGGT
	Ludwigia_octovalvis_KX827312 CCACAAGGAGGGGGATGCCGAAGGCAGG-GCTAGTGACTGGAGTGAAGTCGTAACAAGGT
	Ludwigia_perennis_L116 CCACAAGGAGGGGGATGCCGAAGGCAGG-GCTAGTGACTGGAGTGAAGTCGTAACAAGGT
	Ludwigia_sedoides_L7 CCACAAGGAGGGGGATGCCGAAGGCAGG-GCTAGTGACTGGAGTGAAGTCGTAACAAGGT
	Oenothera_biennis_NC_010361 CCACAAGGAGGGGGATGCCGAAGGCAAGGCTTGGTGACTGGAGTGAAGTCGTAACAAGGT
	Oenothera_curtiflora_MT726052 CCACAAGGAGGGGGATGCCGAAGGCAGG-GCTGGTGACTGGAGTGAAGTCGTAACAAGGT
	Oenothera_picensis_subsp_picensis_KX118607 CCACAAGGAGGGGGATGCCGAAGGCAAGGCTTGGTGACTGGAGTGAAGTCGTAACAAGGT
	Punica_granatum_KY635883 CCGCAAGGAGGGGGATGCCGAAGGCAGG-GCTAGTGACTGGAGTGAAGTCGTAACAAGGT
	Woodfordia_fruticosa_NC_042898 CCGCAAGGAGGGGGATGCCGAAGGCAGG-GCTAGTGACTGGAGTGAAGTCGTAACAAGGT
	Chamaenerion_angustifolium_MN481508 AGCCGTACTGGAAGGTGCGGCTGGATCACCTCCTTCAAACGAGGAAAGGCTTACG-GTGG
	Chamaenerion_angustifolium_subsp_angustifolium_MZ353639 AGCCGTACTGGAAGGTGCGGCTGGATCACCTCCTTCAAACGAGGAAAGGCTTACG-GTGG
	Circaea_alpina_subsp_caulescens_MZ353641 AGCCGTACTGGAAGGTGCGGCTGGATCACCTCCTTCAAACGAGGAAAGGCTTACG-GTGG
	Circaea_alpina_subsp_micrantha_MZ353628 AGCCGTACTGGAAGGTGCGGCTGGATCACCTCCTTCAAACGAGGAAAGGCTTACG-GTGG
	Circaea_cordata_cc AGCCGTACTGGAAGGTGCGGCTGGATCACCTCCTTCAAACGAGGAAAGGCTTACG-GTGG
	Circaea_cordata_MZ353640 AGCCGTACTGGAAGGTGCGGCTGGATCACCTCCTTCAAACGAGGAAAGGCTTACG-GTGG
	Circaea_glabrescens_MZ353635 AGCCGTACTGGAAGGTGCGGCTGGATCACCTCCTTCAAACGAGGAAAGGCTTACG-GTGG
	Circaea_repens_MZ353636 AGCCGTACTGGAAGGTGCGGCTGGATCACCTCCTTCAAACGAGGAAAGGCTTACG-GTGG
	Duabanga_grandiflora_NC_042899 AGCCGTACTGGAAGGTGCGGCTGGATCACCTCCTTCAAACGAGGAAAGGCTTACGGGTGG
	Epilobium_amurense_subsp_amurense_ea AGCCGTACTGGAAGGTGCGGCTGGATCACCTCCTTCAAACGAGGAAAGGCTTACG-GTGG
	Epilobium_amurense_subsp_amurense_MZ353631 AGCCGTACTGGAAGGTGCGGCTGGATCACCTCCTTCAAACGAGGAAAGGCTTACG-GTGG
	Epilobium_amurense_subsp_cephalostigma_MZ353633 AGCCGTACTGGAAGGTGCGGCTGGATCACCTCCTTCAAACGAGGAAAGGCTTACG-GTGG
	Epilobium_cylindricum_MZ353634 AGCCGTACTGGAAGGTGCGGCTGGATCACCTCCTTCAAACGAGGAAAGGCTTACG-GTGG
	Epilobium_hirsutum_MW539044 AGCCGTACTGGAAGGTGCGGCTGGATCACCTCCTTCAAACGAGGAAAGGCTTACG-GTGG
	Epilobium_minutiflorum_MZ353629 AGCCGTACTGGAAGGTGCGGCTGGATCACCTCCTTCAAACGAGGAAAGGCTTACG-GTGG
	Epilobium_platystigmatosum_ep AGCCGTACTGGAAGGTGCGGCTGGATCACCTCCTTCAAACGAGGAAAGGCTTACG-GTGG
	Epilobium_royleanum_MW770451 AGCCGTACTGGAAGGTGCGGCTGGATCACCTCCTTCAAACGAGGAAAGGCTTACG-GTGG
	Epilobium_sikkimense_MZ353637 AGCCGTACTGGAAGGTGCGGCTGGATCACCTCCTTCAAACGAGGAAAGGCTTACG-GTGG
	Epilobium_tibetanum_MZ326160 AGCCGTACTGGAAGGTGCGGCTGGATCACCTCCTTCAAACGAGGAAAGGCTTACG-GTGG
	Epilobium_ulleungensis_MH198310 AGCCGTACTGGAAGGTGCGGCTGGATCACCTCCTTCAAACGAGGAAAGGCTTACG-GTGG
	Epilobium_williamsii_MZ353630 AGCCGTACTGGAAGGTGCGGCTGGATCACCTCCTTCAAACGAGGAAAGGCTTACG-GTGG
	Fuchsia_lycioides_F4 AGCCGTACTGGAAGGTGCGGCTGGATCACCTCCTTCAAACGAGGAAAGGCTTACG-GTGG
	Ludwigia_bonariensis_L56 AGCCGTACTGGAAGGTGCGGCTGGATTACCTCCTTCAAACGAGGAAAGGCTTACG-GTGG
	Ludwigia_decurrens_L82 AGCCGTACTGGAAGGTGCGGCTGGATTACCTCCTTCAAACGAGGAAAGGCTTACG-GTGG
	Ludwigia_erecta_L130 AGCCGTACTGGAAGGTGCGGCTGGATTACCTCCTTCAAACGAGGAAAGGCTTACG-GTGG
	Ludwigia_hyssopifolia_L149 AGCCGTACTGGAAGGTGCGGCTGGATTACCTCCTTCAAACGAGGAAAGGCTTACG-GTGG
	Ludwigia_lagunae_L125 AGCCGTACTGGAAGGTGCGGCTGGATTACCTCCTTCAAACGAGGAAAGGCTTACG-GTGG
	Ludwigia_microcarpa_L22d AGCCGTACTGGAAGGTGCGGCTGGATTACCTCCTTCAAACGAGGAAAGGCTTACG-GTGG
	Ludwigia_octovalvis_KX827312 AGCCGTACTGGAAGGTGCGGCTGGATTACCTCCTTCAAACGAGGAAAGGCTTACG-GTGG
	Ludwigia_perennis_L116 AGCCGTACTGGAAGGTGCGGCTGGATTACCTCCTTCAAACGAGGAAAGGCTTACG-GTGG
	Ludwigia_sedoides_L7 AGCCGTACTGGAAGGTGCGGCTGGATTACCTCCTTCAAACGAGGAAAGGCTTACG-GTGG
	Oenothera_biennis_NC_010361 AGCCGTACTGGAAGGTGCGGCTGGATCACCTCCTTCAAACGAGGAAAGGCTTACG-GTGG
	Oenothera_curtiflora_MT726052 AGCCGTACTGGAAGGTGCGGCTGGATCACCTCCTTCAAACGAGGAAAGGCTTACG-GTGG
	Oenothera_picensis_subsp_picensis_KX118607 AGCCGTACTGGAAGGTGCGGCTGGATCACCTCCTTCAAACGAGGAAAGGCTTACG-GTGG
	Punica_granatum_KY635883 AGCCGTACTGGAAGGTGCGGCTGGATCACCTCCTTCAAACGAGGAAAGGCTTACG-GTGG
	Woodfordia_fruticosa_NC_042898 AGCCGTACTGGAAGGTGCGGCTGGATCACCTCCTTCAAACGAGGAAAGGCTTACG-GTGG
	Chamaenerion_angustifolium_MN481508 ATACCTAGGCACCCAGAGACGAGGAAGGGCGTAGTAAGCGACGAAATGCTTCGGGGAGTT
	Chamaenerion_angustifolium_subsp_angustifolium_MZ353639 ATACCTAGGCACCCAGAGACGAGGAAGGGCGTAGTAAGCGACGAAATGCTTCGGGGAGTT
	Circaea_alpina_subsp_caulescens_MZ353641 ATACCTAGGCACCCAGAGACGAGGAAGGGCGTAGTAAGCGACGAAATGCTTCGGGGAGTT
	Circaea_alpina_subsp_micrantha_MZ353628 ATACCTAGGCACCCAGAGACGAGGAAGGGCGTAGTAAGCGACGAAATGCTTCGGGGAGTT
	Circaea_cordata_cc ATACCTAGGCACCCAGAGACGAGGAAGGGCGTAGTAAGCGACGAAATGCTTCGGGGAGTT
	Circaea_cordata_MZ353640 ATACCTAGGCACCCAGAGACGAGGAAGGGCGTAGTAAGCGACGAAATGCTTCGGGGAGTT
	Circaea_glabrescens_MZ353635 ATACCTAGGCACCCAGAGACGAGGAAGGGCGTAGTAAGCGACGAAATGCTTCGGGGAGTT
	Circaea_repens_MZ353636 ATACCTAGGCACCCAGAGACGAGGAAGGGCGTAGTAAGCGACGAAATGCTTCGGGGAGTT
	Duabanga_grandiflora_NC_042899 ATACCTAGGCACCCAGAGACGAGGAAGGGCGTAGTAAGCGACGAAAAGCTTCGGGGAGTT
	Epilobium_amurense_subsp_amurense_ea ATACCTAGGCACCCAGAGACGAGGAAGGGCGTAGTAAGCGACGAAATGCTTCGGGGAGTT
	Epilobium_amurense_subsp_amurense_MZ353631 ATACCTAGGCACCCAGAGACGAGGAAGGGCGTAGTAAGCGACGAAATGCTTCGGGGAGTT
	Epilobium_amurense_subsp_cephalostigma_MZ353633 ATACCTAGGCACCCAGAGACGAGGAAGGGCGTAGTAAGCGACGAAATGCTTCGGGGAGTT
	Epilobium_cylindricum_MZ353634 ATACCTAGGCACCCAGAGACGAGGAAGGGCGTAGTAAGCGACGAAATGCTTCGGGGAGTT
	Epilobium_hirsutum_MW539044 ATACCTAGGCACCCAGAGACGAGGAAGGGCGTAGTAAGCGACGAAATGCTTCGGGGAGTT
	Epilobium_minutiflorum_MZ353629 ATACCTAGGCACCCAGAGACGAGGAAGGGCGTAGTAAGCGACGAAATGCTTCGGGGAGTT
	Epilobium_platystigmatosum_ep ATACCTAGGCACCCAGAGACGAGGAAGGGCGTAGTAAGCGACGAAATGCTTCGGGGAGTT
	Epilobium_royleanum_MW770451 ATACCTAGGCACCCAGAGACGAGGAAGGGCGTAGTAAGCGACGAAATGCTTCGGGGAGTT
	Epilobium_sikkimense_MZ353637 ATACCTAGGCACCCAGAGACGAGGAAGGGCGTAGTAAGCGACGAAATGCTTCGGGGAGTT
	Epilobium_tibetanum_MZ326160 ATACCTAGGCACCCAGAGACGAGGAAGGGCGTAGTAAGCGACGAAATGCTTCGGGGAGTT
	Epilobium_ulleungensis_MH198310 ATACCTAGGCACCCAGAGACGAGGAAGGGCGTAGTAAGCGACGAAATGCTTCGGGGAGTT
	Epilobium_williamsii_MZ353630 ATACCTAGGCACCCAGAGACGAGGAAGGGCGTAGTAAGCGACGAAATGCTTCGGGGAGTT
	Fuchsia_lycioides_F4 ATACCTAGGCACCCAGAGACGAGGAAGGGCGTAGTAAGCGACGAAATGCTTCGGGGAGTT
	Ludwigia_bonariensis_L56 ATACCTAGGCACCCGGAGACGAGGAAGGGCGTAGTAAGCGACGAAATGCTTCGGGGAGTT
	Ludwigia_decurrens_L82 ATACCTAGGCACCCGGAGACGAGGAAGGGCGTAGTAAGCGACGAAATGCTTCGGGGAGTT
	Ludwigia_erecta_L130 ATACCTAGGCACCCGGAGACGAGGAAGGGCGTAGTAAGCGACGAAATGCTTCGGGGAGTT
	Ludwigia_hyssopifolia_L149 ATACCTAGGCACCCGGAGACGAGGAAGGGCGTAGTAAGCGACGAAATGCTTCGGGGAGTT
	Ludwigia_lagunae_L125 ATACCTAGGCACCCGGAGACGAGGAAGGGCGTAGTAAGCGACGAAATGCTTCGGGGAGTT
	Ludwigia_microcarpa_L22d ATACCTAGGCACCCAGAGACGAGGAAGGGCGTAGTAAGCGACGAAATGCTTCGGGGAGTT
	Ludwigia_octovalvis_KX827312 ATACCTAGGCACCCGGAGACGAGGAAGGGCGTAGTAAGCGACGAAATGCTTCGGGGAGTT
	Ludwigia_perennis_L116 ATACCTAGGCACCCGGAGACGAGGAAGGGCGTAGTAAGCGACGAAATGCTTCGGGGAGTT
	Ludwigia_sedoides_L7 ATACCTAGGCACCCGGAGACGAGGAAGGGCGTAGTAAGCGACGAAATGCTTCGGGGAGTT
	Oenothera_biennis_NC_010361 ATACCTAGGCACCCAGAGACGAGGAAGGGCGTAGTAAGCGACGAAATGCTTCGGGGAGTT
	Oenothera_curtiflora_MT726052 ATACCTAGGCACCCAGAGACGAGGAAGGGCGTAGTAAGCGACGAAATGCTTCGGGGAGTT
	Oenothera_picensis_subsp_picensis_KX118607 ATACCTAGGCACCCAGAGACGAGGAAGGGCGTAGTAAGCGACGAAATGCTTCGGGGAGTT
	Punica_granatum_KY635883 ATACCTAGGCACCCAGAGACGAGGAAGGGCGTAGTAAGCGACGAAATGCTTCGGGGAGTT
	Woodfordia_fruticosa_NC_042898 ATACCTAGGCACCCAGAGACGAGGAAGGGCGTAGTAAGCGACGAAATGCTTCGGGGAGTT
	Chamaenerion_angustifolium_MN481508 GAAAATAAGCGTAGATCCGGAGATTCCCGAATGGGTCAACCTTTCGAACTGCTGCTGAAT
	Chamaenerion_angustifolium_subsp_angustifolium_MZ353639 GAAAATAAGCGTAGATCCGGAGATTCCCGAATGGGTCAACCTTTCGAACTGCTGCTGAAT
	Circaea_alpina_subsp_caulescens_MZ353641 GAAAATAAGCGTAGATCCGGAGATTCCCGAATAGGTCAACCTTTCGAACTGCTGCTGAAT
	Circaea_alpina_subsp_micrantha_MZ353628 GAAAATAAGCGTAGATCCGGAGATTCCCGAATAGGTCAACCTTTCGAACTGCTGCTGAAT
	Circaea_cordata_cc GAAAATAAGCGTAGATCCGGAGATTCCCGAATAGGTCAACCTTTCGAACTGCTGCTGAAT
	Circaea_cordata_MZ353640 GAAAATAAGCGTAGATCCGGAGATTCCCGAATAGGTCAACCTTTCGAACTGCTGCTGAAT
	Circaea_glabrescens_MZ353635 GAAAATAAGCGTAGATCCGGAGATTCCCGAATAGGTCAACCTTTCGAACTGCTGCTGAAT
	Circaea_repens_MZ353636 GAAAATAAGCGTAGATCCGGAGATTCCCGAATAGGTCAACCTTTCGAACTGCTGCTGAAT
	Duabanga_grandiflora_NC_042899 GAAAATAAGCGTCGATCCGGAGATTCCCGAATAGGTCAACCTTTCGAACTGCTGCTGAAT
	Epilobium_amurense_subsp_amurense_ea GAAAATAAGCGTAGATCCGGAGATTCCCGAATGGGTCAACCTTTCGAACTGCTGCTGAAT
	Epilobium_amurense_subsp_amurense_MZ353631 GAAAATAAGCGTAGATCCGGAGATTCCCGAATGGGTCAACCTTTCGAACTGCTGCTGAAT
	Epilobium_amurense_subsp_cephalostigma_MZ353633 GAAAATAAGCGTAGATCCGGAGATTCCCGAATGGGTCAACCTTTCGAACTGCTGCTGAAT
	Epilobium_cylindricum_MZ353634 GAAAATAAGCGTAGATCCGGAGATTCCCGAATGGGTCAACCTTTCGAACTGCTGCTGAAT
	Epilobium_hirsutum_MW539044 GAAAATAAGCGTAGATCCGGAGATTCCCGAATGGGTCAACCTTTCGAACTGCTGCTGAAT
	Epilobium_minutiflorum_MZ353629 GAAAATAAGCGTAGATCCGGAGATTCCCGAATGGGTCAACCTTTCGAACTGCTGCTGAAT
	Epilobium_platystigmatosum_ep GAAAATAAGCGTAGATCCGGAGATTCCCGAATGGGTCAACCTTTCGAACTGCTGCTGAAT
	Epilobium_royleanum_MW770451 GAAAATAAGCGTAGATCCGGAGATTCCCGAATGGGTCAACCTTTCGAACTGCTGCTGAAT
	Epilobium_sikkimense_MZ353637 GAAAATAAGCGTAGATCCGGAGATTCCCGAATGGGTCAACCTTTCGAACTGCTGCTGAAT
	Epilobium_tibetanum_MZ326160 GAAAATAAGCGTAGATCCGGAGATTCCCGAATGGGTCAACCTTTCGAACTGCTGCTGAAT
	Epilobium_ulleungensis_MH198310 GAAAATAAGCGTAGATCCGGAGATTCCCGAATGGGTCAACCTTTCGAACTGCTGCTGAAT
	Epilobium_williamsii_MZ353630 GAAAATAAGCGTAGATCCGGAGATTCCCGAATGGGTCAACCTTTCGAACTGCTGCTGAAT
	Fuchsia_lycioides_F4 GAAAATAAGCGTAGATCCGGAGATTCCCGAATAGGTCAACCTTTCGAACTGCTGCTGAAT
	Ludwigia_bonariensis_L56 GAAAATAAGCGTAGATCCGGAGATTCCCGAATAGGTCAACCTTTCGAACTGCTGCTGAAT
	Ludwigia_decurrens_L82 GAAAATAAGCGTAGATCCGGAGATTCCCGAATAGGTCAACCTTTCGAACTGCTGCTGAAT
	Ludwigia_erecta_L130 GAAAATAAGCGTAGATCCGGAGATTCCCGAATAGGTCAACCTTTCGAACTGCTGCTGAAT
	Ludwigia_hyssopifolia_L149 GAAAATAAGCGTAGATCCGGAGATTCCCGAATAGGTCAACCTTTCGAACTGCTGCTGAAT
	Ludwigia_lagunae_L125 GAAAATAAGCGTAGATCCGGAGATTCCCGAATAGGTCAACCTTTCGAACTGCTGCTGAAT
	Ludwigia_microcarpa_L22d GAAAATAAGCGTAGATCCGGAGATTCCCGAATAGGTCAACCTTTCGAACTGCTGCTGAAT
	Ludwigia_octovalvis_KX827312 GAAAATAAGCGTAGATCCGGAGATTCCCGAATAGGTCAACCTTTCGAACTGCTGCTGAAT
	Ludwigia_perennis_L116 GAAAATAAGCGTAGATCCGGAGATTCCCGAATAGGTCAACCTTTCGAACTGCTGCTGAAT
	Ludwigia_sedoides_L7 GAAAATTAGCGTAGATCCGGAGATTCCCGAATAGGTCAACCTTTCGAACTGCTGCTGAAT
	Oenothera_biennis_NC_010361 GAAAATAAGCGCAGATCCGGAGATTCCCGAATGGGTCAACCTTTCGAACTGCTGCTGAAT
	Oenothera_curtiflora_MT726052 GAAAATAAGCGTAGATCCGGAGATTCCCGAATGGGTCAACCTTTCGAACTGCTGCTGAAT
	Oenothera_picensis_subsp_picensis_KX118607 GAAAATAAGCGTAGATCCGGAGATTCCCGAATGGGTCAACCTTTCGAACTGCTGCTGAAT
	Punica_granatum_KY635883 GAAAATAAGCGTCGATCCGGAGATTCCCGAATAGGTCAACCTTTCGAACTGCTGCTGAAT
	Woodfordia_fruticosa_NC_042898 GAAAATAAGCGTCGATCCGGAGATTCCCGAATAGGTCAACCTTTCGAACTGCTGCTGAAT
	Chamaenerion_angustifolium_MN481508 CCATGGGCAGGCAAGAGACAACCTGGCGAACTGAAACATCTTAGTAGCCAGAGGAAAAGA
	Chamaenerion_angustifolium_subsp_angustifolium_MZ353639 CCATGGGCAGGCAAGAGACAACCTGGCGAACTGAAACATCTTAGTAGCCAGAGGAAAAGA
	Circaea_alpina_subsp_caulescens_MZ353641 CCATGGGCAGGCAAGAGACAACCTGGCGAACTGAAACATCTTAGTAGCCAGAGGAAAAGA
	Circaea_alpina_subsp_micrantha_MZ353628 CCATGGGCAGGCAAGAGACAACCTGGCGAACTGAAACATCTTAGTAGCCAGAGGAAAAGA
	Circaea_cordata_cc CCATGGGCAGGCAAGAGACAACCTGGCGAACTGAAACATCTTAGTAGCCAGAGGAAAAGA
	Circaea_cordata_MZ353640 CCATGGGCAGGCAAGAGACAACCTGGCGAACTGAAACATCTTAGTAGCCAGAGGAAAAGA
	Circaea_glabrescens_MZ353635 CCATGGGCAGGCAAGAGACAACCTGGCGAACTGAAACATCTTAGTAGCCAGAGGAAAAGA
	Circaea_repens_MZ353636 CCATGGGCAGGCAAGAGACAACCTGGCGAACTGAAACATCTTAGTAGCCAGAGGAAAAGA
	Duabanga_grandiflora_NC_042899 CCATGGGCAGGCAAGAGACAACCTGGCGAACTGAAACATCTTAGTAGCCAGAGGAAAAGA
	Epilobium_amurense_subsp_amurense_ea CCATGGGCAGGCAAGAGACAACCTGGCGAACTGAAACATCTTAGTAGCCAGAGGAAAAGA
	Epilobium_amurense_subsp_amurense_MZ353631 CCATGGGCAGGCAAGAGACAACCTGGCGAACTGAAACATCTTAGTAGCCAGAGGAAAAGA
	Epilobium_amurense_subsp_cephalostigma_MZ353633 CCATGGGCAGGCAAGAGACAACCTGGCGAACTGAAACATCTTAGTAGCCAGAGGAAAAGA
	Epilobium_cylindricum_MZ353634 CCATGGGCAGGCAAGAGACAACCTGGCGAACTGAAACATCTTAGTAGCCAGAGGAAAAGA
	Epilobium_hirsutum_MW539044 CCATGGGCAGGCAAGAGACAACCTGGCGAACTGAAACATCTTAGTAGCCAGAGGAAAAGA
	Epilobium_minutiflorum_MZ353629 CCATGGGCAGGCAAGAGACAACCTGGCGAACTGAAACATCTTAGTAGCCAGAGGAAAAGA
	Epilobium_platystigmatosum_ep CCATGGGCAGGCAAGAGACAACCTGGCGAACTGAAACATCTTAGTAGCCAGAGGAAAAGA
	Epilobium_royleanum_MW770451 CCATGGGCAGGCAAGAGACAACCTGGCGAACTGAAACATCTTAGTAGCCAGAGGAAAAGA
	Epilobium_sikkimense_MZ353637 CCATGGGCAGGCAAGAGACAACCTGGCGAACTGAAACATCTTAGTAGCCAGAGGAAAAGA
	Epilobium_tibetanum_MZ326160 CCATGGGCAGGCAAGAGACAACCTGGCGAACTGAAACATCTTAGTAGCCAGAGGAAAAGA
	Epilobium_ulleungensis_MH198310 CCATGGGCAGGCAAGAGACAACCTGGCGAACTGAAACATCTTAGTAGCCAGAGGAAAAGA
	Epilobium_williamsii_MZ353630 CCATGGGCAGGCAAGAGACAACCTGGCGAACTGAAACATCTTAGTAGCCAGAGGAAAAGA
	Fuchsia_lycioides_F4 CCATGGGCAGGCAAGAGACAACCTGGCGAACTGAAACATCTTAGTAGCCAGAGGAAAAGA
	Ludwigia_bonariensis_L56 CCATGGGCAGGCAAGAGACAACCTGGCGAACTGAAACATCTTAGTAGCCAGAGGAAAAGA
	Ludwigia_decurrens_L82 CCATGGGCAGGCAAGAGACAACCTGGCGAACTGAAACATCTTAGTAGCCAGAGGAAAAGA
	Ludwigia_erecta_L130 CCATGGGCAGGCAAGAGACAACCTGGCGAACTGAAACATCTTAGTAGCCAGAGGAAAAGA
	Ludwigia_hyssopifolia_L149 CCATGGGCAGGCAAGAGACAACCTGGCGAACTGAAACATCTTAGTAGCCAGAGGAAAAGA
	Ludwigia_lagunae_L125 CCATGGGCAGGCAAGAGACAACCTGGCGAACTGAAACATCTTAGTAGCCAGAGGAAAAGA
	Ludwigia_microcarpa_L22d CCATGGGCAGGCAAGAGACAACCTGGCGAACTGAAACATCTTAGTAGCCAGAGGAAAAGA
	Ludwigia_octovalvis_KX827312 CCATGGGCAGGCAAGAGACAACCTGGCGAACTGAAACATCTTAGTAGCCAGAGGAAAAGA
	Ludwigia_perennis_L116 CCATGGGCAGGCAAGAGACAACCTGGCGAACTGAAACATCTTAGTAGCCAGAGGAAAAGA
	Ludwigia_sedoides_L7 CCATGGGCAGGCAAGAGACAACCTGGCGAACTGAAACATCTTAGTAGCCAGAGGAAAAGA
	Oenothera_biennis_NC_010361 CCATGGGCAGGCAAGAGACAACCTGGCGAACTGAAACATCTTAGTAGCCAGAGGAAAAGA
	Oenothera_curtiflora_MT726052 CCATGGGCAGGCAAGAGACAACCTGGCGAACTGAAACATCTTAGTAGCCAGAGGAAAAGA
	Oenothera_picensis_subsp_picensis_KX118607 CCATGGGCAGGCAAGAGACAACCTGGCGAACTGAAACATCTTAGTAGCCAGAGGAAAAGA
	Punica_granatum_KY635883 CCATGGGCAGGCAAGAGACAACCTGGCGAACTGAAACATCTTAGTAGCCAGAGGAAAAGA
	Woodfordia_fruticosa_NC_042898 CCATGGGCAGGCAAGAGACAACCTGGCGAACTGAAACATCTTAGTAGCCAGAGGAAAAGA
	Chamaenerion_angustifolium_MN481508 AAGCAAAAGCGATTCCCGTAGTAGCGGCGAGCGAAATGGGAGCAGCCTAAACCGTGAAAA
	Chamaenerion_angustifolium_subsp_angustifolium_MZ353639 AAGCAAAAGCGATTCCCGTAGTAGCGGCGAGCGAAATGGGAGCAGCCTAAACCGTGAAAA
	Circaea_alpina_subsp_caulescens_MZ353641 AAGCAAAAGCGATTCCCGTAGTAGCGGCGAGCGAAATGGGAGCAGCCTAAACCGTGAAAA
	Circaea_alpina_subsp_micrantha_MZ353628 AAGCAAAAGCGATTCCCGTAGTAGCGGCGAGCGAAATGGGAGCAGCCTAAACCGTGAAAA
	Circaea_cordata_cc AAGCAAAAGCGATTCCCGTAGTAGCGGCGAGCGAAATGGGAGCAGCCTAAACCGTGAAAA
	Circaea_cordata_MZ353640 AAGCAAAAGCGATTCCCGTAGTAGCGGCGAGCGAAATGGGAGCAGCCTAAACCGTGAAAA
	Circaea_glabrescens_MZ353635 AAGCAAAAGCGATTCCCGTAGTAGCGGCGAGCGAAATGGGAGCAGCCTAAACCGTGAAAA
	Circaea_repens_MZ353636 AAGCAAAAGCGATTCCCGTAGTAGCGGCGAGCGAAATGGGAGCAGCCTAAACCGTGAAAA
	Duabanga_grandiflora_NC_042899 AAGCAAAAGCGATTCCCGTAGTAGCGGCGAGCGAAATGGGAGCAGCCTAAACCGCGAAAA
	Epilobium_amurense_subsp_amurense_ea AAGCAAAAGCGATTCCCGTAGTAGCGGCGAGCGAAATGGGAGCAGCCTAAACCGTGAAAA
	Epilobium_amurense_subsp_amurense_MZ353631 AAGCAAAAGCGATTCCCGTAGTAGCGGCGAGCGAAATGGGAGCAGCCTAAACCGTGAAAA
	Epilobium_amurense_subsp_cephalostigma_MZ353633 AAGCAAAAGCGATTCCCGTAGTAGCGGCGAGCGAAATGGGAGCAGCCTAAACCGTGAAAA
	Epilobium_cylindricum_MZ353634 AAGCAAAAGCGATTCCCGTAGTAGCGGCGAGCGAAATGGGAGCAGCCTAAACCGTGAAAA
	Epilobium_hirsutum_MW539044 AAGCAAAAGCGATTCCCGTAGTAGCGGCGAGCGAAATGGGAGCAGCCTAAACCGTGAAAA
	Epilobium_minutiflorum_MZ353629 AAGCAAAAGCGATTCCCGTAGTAGCGGCGAGCGAAATGGGAGCAGCCTAAACCGTGAAAA
	Epilobium_platystigmatosum_ep AAGCAAAAGCGATTCCCGTAGTAGCGGCGAGCGAAATGGGAGCAGCCTAAACCGTGAAAA
	Epilobium_royleanum_MW770451 AAGCAAAAGCGATTCCCGTAGTAGCGGCGAGCGAAATGGGAGCAGCCTAAACCGTGAAAA
	Epilobium_sikkimense_MZ353637 AAGCAAAAGCGATTCCCGTAGTAGCGGCGAGCGAAATGGGAGCAGCCTAAACCGTGAAAA
	Epilobium_tibetanum_MZ326160 AAGCAAAAGCGATTCCCGTAGTAGCGGCGAGCGAAATGGGAGCAGCCTAAACCGTGAAAA
	Epilobium_ulleungensis_MH198310 AAGCAAAAGCGATTCCCGTAGTAGCGGCGAGCGAAATGGGAGCAGCCTAAACCGTGAAAA
	Epilobium_williamsii_MZ353630 AAGCAAAAGCGATTCCCGTAGTAGCGGCGAGCGAAATGGGAGCAGCCTAAACCGTGAAAA
	Fuchsia_lycioides_F4 AAGCAAAAGCGATTCCCGTAGTAGCGGCGAGCGAAATGGGAGCAGCCTAAACCGTGAAAA
	Ludwigia_bonariensis_L56 AAGCAAAAGCGATTCCCGTAGTAGCGGCGAGCGAAATGGGAGCAGCCTAAACCGTGAAAA
	Ludwigia_decurrens_L82 AAGCAAAAGCGATTCCCGTAGTAGCGGCGAGCGAAATGGGAGCAGCCTAAACCGTGAAAA
	Ludwigia_erecta_L130 AAGCAAAAGCGATTCCCGTAGTAGCGGCGAGCGAAATGGGAGCAGCCTAAACCGTGAAAA
	Ludwigia_hyssopifolia_L149 AAGCAAAAGCGATTCCCGTAGTAGCGGCGAGCGAAATGGGAGCAGCCTAAACCGTGAAAA
	Ludwigia_lagunae_L125 AAGCAAAAGCGATTCCCGTAGTAGCGGCGAGCGAAATGGGAGCAGCCTAAACCGTGAAAA
	Ludwigia_microcarpa_L22d AAGCAAAAGCGATTCCCGTAGTAGCGGCGAGCGAAATGGGAGCAGCCTAAACCGTGAAAA
	Ludwigia_octovalvis_KX827312 AAGCAAAAGCGATTCCCGTAGTAGCGGCGAGCGAAATGGGAGCAGCCTAAACCGTGAAAA
	Ludwigia_perennis_L116 AAGCAAAAGCGATTCCCGTAGTAGCGGCGAGCGAAATGGGAGCAGCCTAAACCGTGAAAA
	Ludwigia_sedoides_L7 AAGCAAAAGCGATTCCCGTAGTAGCGGCGAGCGAAATGGGAGCAGCCTAAACCGTGAAAA
	Oenothera_biennis_NC_010361 AAGCAAAAGCGATTCCCGTAGTAGCGGCGAGCGAAATGGGAGCAGCCTAAACCGTGAAAA
	Oenothera_curtiflora_MT726052 AAGCAAAAGCGATTCCCGTAGTAGCGGCGAGCGAAATGGGAGCAGCCTAAACCGTGAAAA
	Oenothera_picensis_subsp_picensis_KX118607 AAGCAAAAGCGATTCCCGTAGTAGCGGCGAGCGAAATGGGAGCAGCCTAAACCGTGAAAA
	Punica_granatum_KY635883 AAGCAAAAGCGATTCCCGTAGTAGCGGCGAGCGAAATGGGAGCAGCCTAAACCGTGAAAA
	Woodfordia_fruticosa_NC_042898 AAGCAAAAGCGATTCCCGTAGTAGCGGCGAGCGAAATGGGAGCAGCCTAAACCGTGAAAA
	Chamaenerion_angustifolium_MN481508 CGGGGTTGTGGGAGAGTAATACAAGCGTCGTGCTGCTAGGCGAAGCAGTGGAGTGCTGCA
	Chamaenerion_angustifolium_subsp_angustifolium_MZ353639 CGGGGTTGTGGGAGAGTAATACAAGCGTCGTGCTGCTAGGCGAAGCAGTGGAGTGCTGCA
	Circaea_alpina_subsp_caulescens_MZ353641 CGGGGTTGTGGGAGAGTAATACAAGCGTCGTGCTGCTAGGCGAAGCAGTGGAGTGCTGCA
	Circaea_alpina_subsp_micrantha_MZ353628 CGGGGTTGTGGGAGAGTAATACAAGCGTCGTGCTGCTAGGCGAAGCAGTGGAGTGCTGCA
	Circaea_cordata_cc CGGGGTTGTGGGAGAGTAATACAAGCGTCGTGCTGCTAGGCGAAGCAGTGGAGTGCTGCA
	Circaea_cordata_MZ353640 CGGGGTTGTGGGAGAGTAATACAAGCGTCGTGCTGCTAGGCGAAGCAGTGGAGTGCTGCA
	Circaea_glabrescens_MZ353635 CGGGGTTGTGGGAGAGTAATACAAGCGTCGTGCTGCTAGGCGAAGCAGTGGAGTGCTGCA
	Circaea_repens_MZ353636 CGGGGTTGTGGGAGAGTAATACAAGCGTCGTGCTGCTAGGCGAAGCAGTGGAGTGCTGCA
	Duabanga_grandiflora_NC_042899 CGGGGTTGCGGGAGAGTAATACAAGCGTCGTGCTGCTAGGCGAAGCAGTGGAATGCTGCA
	Epilobium_amurense_subsp_amurense_ea CGGGGTTGTGGGAGAGTAATACAAGCGTCGTGCTGCTAGGCGAAGCAGTGGAATGCTGCA
	Epilobium_amurense_subsp_amurense_MZ353631 CGGGGTTGTGGGAGAGTAATACAAGCGTCGTGCTGCTAGGCGAAGCAGTGGAATGCTGCA
	Epilobium_amurense_subsp_cephalostigma_MZ353633 CGGGGTTGTGGGAGAGTAATACAAGCGTCGTGCTGCTAGGCGAAGCAGTGGAATGCTGCA
	Epilobium_cylindricum_MZ353634 CGGGGTTGTGGGAGAGTAATACAAGCGTCGTGCTGCTAGGCGAAGCAGTGGAATGCTGCA
	Epilobium_hirsutum_MW539044 CGGGGTTGTGGGAGAGTAATACAAGCGTCGTGCTGCTAGGCGAAGCAGTGGAATGCTGCA
	Epilobium_minutiflorum_MZ353629 CGGGGTTGTGGGAGAGTAATACAAGCGTCGTGCTGCTAGGCGAAGCAGTGGAATGCTGCA
	Epilobium_platystigmatosum_ep CGGGGTTGTGGGAGAGTAATACAAGCGTCGTGCTGCTAGGCGAAGCAGTGGAATGCTGCA
	Epilobium_royleanum_MW770451 CGGGGTTGTGGGAGAGTAATACAAGCGTCGTGCTGCTAGGCGAAGCAGTGGAATGCTGCA
	Epilobium_sikkimense_MZ353637 CGGGGTTGTGGGAGAGTAATACAAGCGTCGTGCTGCTAGGCGAAGCAGTGGAATGCTGCA
	Epilobium_tibetanum_MZ326160 CGGGGTTGTGGGAGAGTAATACAAGCGTCGTGCTGCTAGGCGAAGCAGTGGAATGCTGCA
	Epilobium_ulleungensis_MH198310 CGGGGTTGTGGGAGAGTAATACAAGCGTCGTGCTGCTAGGCGAAGCAGTGGAATGCTGCA
	Epilobium_williamsii_MZ353630 CGGGGTTGTGGGAGAGTAATACAAGCGTCGTGCTGCTAGGCGAAGCAGTGGAATGCTGCA
	Fuchsia_lycioides_F4 CGGGGTTGTGGGAGAGTAATACAAGCGTCGTGCTGCTAGGCGAAGCAGTGGAGTGCTGCA
	Ludwigia_bonariensis_L56 CGGGGTTGTGGGAGAGTAATACAAGCGTCGTGCTGCTAGGCGAAGCAGTGGAATGCTGCA
	Ludwigia_decurrens_L82 CGGGGTTGTGGGAGAGTAATACAAGCGTCGTGCTGCTAGGCGAAGCAGTGGAATGCTGCA
	Ludwigia_erecta_L130 CGGGGTTGTGGGAGAGTAATACAAGCGTCGTGCTGCTAGGCGAAGCAGTGGAATGCTGCA
	Ludwigia_hyssopifolia_L149 CGGGGTTGTGGGAGAGTAATACAAGCGTCGTGCTGCTAGGCGAAGCAGTGGAATGCTGCA
	Ludwigia_lagunae_L125 CGGGGTTGTGGGAGAGTAATACAAGCGTCGTGCTGCTAGGCGAAGCAGTGGAATGCTGCA
	Ludwigia_microcarpa_L22d CGGGGTTGTGGGAGAGTAATACAAGCGTCGTGCTGCTAGGCGAAGCAGTGGAATGCTGCA
	Ludwigia_octovalvis_KX827312 CGGGGTTGTGGGAGAGTAATACAAGCGTCGTGCTGCTAGGCGAAGCAGTGGAATGCTGCA
	Ludwigia_perennis_L116 CGGGGTTGTGGGAGAGTAATACAAGCGTCGTGCTGCTAGGCGAAGCAGTGGAATGCTGCA
	Ludwigia_sedoides_L7 CGGGGTTGTGGGAGAGTAATACAAGCGTCGTGCTGCTAGGCGAAGCAGTGGAATGCTGCA
	Oenothera_biennis_NC_010361 CGGGGTTGTGGGAGAGTCATACAAGCGTCGTGCTGCTAGGCGAAGCAGTGGAGTGCTGCA
	Oenothera_curtiflora_MT726052 CGGGGTTGTGGGAGAGTAATACAAGCGTCGTGCTGCTAGGCGAAGCAGTGGAGTGCTGCA
	Oenothera_picensis_subsp_picensis_KX118607 CGGGGTTGTGGGAGAGTCATACAAGCGTCGTGCTGCTAGGCGAAGCAGTGGAGTGCTGCA
	Punica_granatum_KY635883 CGGGGTTGTGGGAGAGTAATACAAGCGTCGTGCTGCTAGGCGAAGCGGTGGAATGCTGCA
	Woodfordia_fruticosa_NC_042898 CGGGGTTGTGGGAGAGTAATACAAGCGTCGTGCTGCTAGGCGAAGCGGTGGAATGCTGCA
	Chamaenerion_angustifolium_MN481508 CCCTAGATGGTGAGAGTCCAGTAGCCGAAAGCATCACTAGCTTACGCTCTGACCCGAGTA
	Chamaenerion_angustifolium_subsp_angustifolium_MZ353639 CCCTAGATGGTGAGAGTCCAGTAGCCGAAAGCATCACTAGCTTACGCTCTGACCCGAGTA
	Circaea_alpina_subsp_caulescens_MZ353641 CCCTAGATGGTGAGAGTCCAGTAGCCGAAAGCATCACTAGCTTACGCTCTGACCCGAGTA
	Circaea_alpina_subsp_micrantha_MZ353628 CCCTAGATGGTGAGAGTCCAGTAGCCGAAAGCATCACTAGCTTACGCTCTGACCCGAGTA
	Circaea_cordata_cc CCCTAGATGGTGAGAGTCCAGTAGCCGAAAGCATCACTAGCTTACGCTCTGACCCGAGTA
	Circaea_cordata_MZ353640 CCCTAGATGGTGAGAGTCCAGTAGCCGAAAGCATCACTAGCTTACGCTCTGACCCGAGTA
	Circaea_glabrescens_MZ353635 CCCTAGATGGTGAGAGTCCAGTAGCCGAAAGCATCACTAGCTTACGCTCTGACCCGAGTA
	Circaea_repens_MZ353636 CCCTAGATGGTGAGAGTCCAGTAGCCGAAAGCATCACTAGCTTACGCTCTGACCCGAGTA
	Duabanga_grandiflora_NC_042899 CCCTAGATGGTGAGAGTCCAGTAGCCGAAAGCATCACTAGCTTACGCTCTGACCCGAGTA
	Epilobium_amurense_subsp_amurense_ea CCCTAGATGGTGAGAGTCCAGTAGCCGAAAGCATCACTAGCTTACGCTCTGACCCGAGTA
	Epilobium_amurense_subsp_amurense_MZ353631 CCCTAGATGGTGAGAGTCCAGTAGCCGAAAGCATCACTAGCTTACGCTCTGACCCGAGTA
	Epilobium_amurense_subsp_cephalostigma_MZ353633 CCCTAGATGGTGAGAGTCCAGTAGCCGAAAGCATCACTAGCTTACGCTCTGACCCGAGTA
	Epilobium_cylindricum_MZ353634 CCCTAGATGGTGAGAGTCCAGTAGCCGAAAGCATCACTAGCTTACGCTCTGACCCGAGTA
	Epilobium_hirsutum_MW539044 CCCTAGATGGTGAGAGTCCAGTAGCCGAAAGCATCACTAGCTTACGCTCTGACCCGAGTA
	Epilobium_minutiflorum_MZ353629 CCCTAGATGGTGAGAGTCCAGTAGCCGAAAGCATCACTAGCTTACGCTCTGACCCGAGTA
	Epilobium_platystigmatosum_ep CCCTAGATGGTGAGAGTCCAGTAGCCGAAAGCATCACTAGCTTACGCTCTGACCCGAGTA
	Epilobium_royleanum_MW770451 CCCTAGATGGTGAGAGTCCAGTAGCCGAAAGCATCACTAGCTTACGCTCTGACCCGAGTA
	Epilobium_sikkimense_MZ353637 CCCTAGATGGTGAGAGTCCAGTAGCCGAAAGCATCACTAGCTTACGCTCTGACCCGAGTA
	Epilobium_tibetanum_MZ326160 CCCTAGATGGTGAGAGTCCAGTAGCCGAAAGCATCACTAGCTTACGCTCTGACCCGAGTA
	Epilobium_ulleungensis_MH198310 CCCTAGATGGTGAGAGTCCAGTAGCCGAAAGCATCACTAGCTTACGCTCTGACCCGAGTA
	Epilobium_williamsii_MZ353630 CCCTAGATGGTGAGAGTCCAGTAGCCGAAAGCATCACTAGCTTACGCTCTGACCCGAGTA
	Fuchsia_lycioides_F4 CCCTAGATGGTGAGAGTCCAGTAGCCGAAAGCATCACTAGCTTACGCTCTGACCCGAGTA
	Ludwigia_bonariensis_L56 CCCTAGATGGTGAGAGTCCCGTAGCCGAAAGCATCACTAGCTTACGCTCTGACCCGAGTA
	Ludwigia_decurrens_L82 CCCTAGATGGTGAGAGTCCCGTAGCCGAAAGCATCACTAGCTTACGCTCTGACCCGAGTA
	Ludwigia_erecta_L130 CCCTAGATGGTGAGAGTCCCGTAGCCGAAAGCATCACTAGCTTACGCTCTGACCCGAGTA
	Ludwigia_hyssopifolia_L149 CCCTAGATGGTGAGAGTCCCGTAGCCGAAAGCATCACTAGCTTACGCTCTGACCCGAGTA
	Ludwigia_lagunae_L125 CCCTAGATGGTGAGAGTCCCGTAGCCGAAAGCATCACTAGCTTACGCTCTGACCCGAGTA
	Ludwigia_microcarpa_L22d CCCTAGATGGTGAGAGTCCCGTAGCCGAAAGCATCACTAGCTTACGCTCTGACCCGAGTA
	Ludwigia_octovalvis_KX827312 CCCTAGATGGTGAGAGTCCCGTAGCCGAAAGCATCACTAGCTTACGCTCTGACCCGAGTA
	Ludwigia_perennis_L116 CCCTAGATGGTGAGAGTCCCGTAGCCGAAAGCATCACTAGCTTACGCTCTGACCCGAGTA
	Ludwigia_sedoides_L7 CCCTAGATGGTGAGAGTCCCGTAGCCGAAAGCATCACTAGCTTACGCTCTGACCCGAGTA
	Oenothera_biennis_NC_010361 CCCTAGATGGTGAGAGTCCAGTAGCCGAAAGCATCACTAGCTTACGCTCTGACCCGAGTA
	Oenothera_curtiflora_MT726052 CCCTAGATGGTGAGAGTCCAGTAGCCGAAAGCATCACTAGCTTACGCTCTGACCCGAGTA
	Oenothera_picensis_subsp_picensis_KX118607 CCCTAGATGGTGAGAGTCCAGTAGCCGAAAGCATCACTAGCTTACGCTCTGACCCGAGTA
	Punica_granatum_KY635883 CCCTAGATGGTGAGAGTCCAGTAGCCGAAAGCATCACTAGCTTACGCTCTGACCCGAGTA
	Woodfordia_fruticosa_NC_042898 CCCTAGATGGTGAGAGTCCAGTAGCCGAAAGCATCACTAGCTTACGCTCTGACCCGAGTA
	Chamaenerion_angustifolium_MN481508 GCATGGGGCACGTGGAATCCCGTGTGAATCAGCAAGGACCACCTTGTAAGGCTAAATACT
	Chamaenerion_angustifolium_subsp_angustifolium_MZ353639 GCATGGGGCACGTGGAATCCCGTGTGAATCAGCAAGGACCACCTTGTAAGGCTAAATACT
	Circaea_alpina_subsp_caulescens_MZ353641 GCATGGGGCACGTGGAATCCCGTGTGAATCAGCAAGGACCACCTTGTAAGGCTAAATACT
	Circaea_alpina_subsp_micrantha_MZ353628 GCATGGGGCACGTGGAATCCCGTGTGAATCAGCAAGGACCACCTTGTAAGGCTAAATACT
	Circaea_cordata_cc GCATGGGGCACGTGGAATCCCGTGTGAATCAGCAAGGACCACCTTGTAAGGCTAAATACT
	Circaea_cordata_MZ353640 GCATGGGGCACGTGGAATCCCGTGTGAATCAGCAAGGACCACCTTGTAAGGCTAAATACT
	Circaea_glabrescens_MZ353635 GCATGGGGCACGTGGAATCCCGTGTGAATCAGCAAGGACCACCTTGTAAGGCTAAATACT
	Circaea_repens_MZ353636 GCATGGGGCACGTGGAATCCCGTGTGAATCAGCAAGGACCACCTTGTAAGGCTAAATACT
	Duabanga_grandiflora_NC_042899 GCATGGGGCACGTGGAATCCCGTGTGAATCAGCAAGGACCACCTTGTAAGGCTAAATACT
	Epilobium_amurense_subsp_amurense_ea GCATGGGGCACGTGGAATCCCGTGTGAATCAGCAAGGACCACCTTGTAAGGCTAAATACT
	Epilobium_amurense_subsp_amurense_MZ353631 GCATGGGGCACGTGGAATCCCGTGTGAATCAGCAAGGACCACCTTGTAAGGCTAAATACT
	Epilobium_amurense_subsp_cephalostigma_MZ353633 GCATGGGGCACGTGGAATCCCGTGTGAATCAGCAAGGACCACCTTGTAAGGCTAAATACT
	Epilobium_cylindricum_MZ353634 GCATGGGGCACGTGGAATCCCGTGTGAATCAGCAAGGACCACCTTGTAAGGCTAAATACT
	Epilobium_hirsutum_MW539044 GCATGGGGCACGTGGAATCCCGTGTGAATCAGCAAGGACCACCTTGTAAGGCTAAATACT
	Epilobium_minutiflorum_MZ353629 GCATGGGGCACGTGGAATCCCGTGTGAATCAGCAAGGACCACCTTGTAAGGCTAAATACT
	Epilobium_platystigmatosum_ep GCATGGGGCACGTGGAATCCCGTGTGAATCAGCAAGGACCACCTTGTAAGGCTAAATACT
	Epilobium_royleanum_MW770451 GCATGGGGCACGTGGAATCCCGTGTGAATCAGCAAGGACCACCTTGTAAGGCTAAATACT
	Epilobium_sikkimense_MZ353637 GCATGGGGCACGTGGAATCCCGTGTGAATCAGCAAGGACCACCTTGTAAGGCTAAATACT
	Epilobium_tibetanum_MZ326160 GCATGGGGCACGTGGAATCCCGTGTGAATCAGCAAGGACCACCTTGTAAGGCTAAATACT
	Epilobium_ulleungensis_MH198310 GCATGGGGCACGTGGAATCCCGTGTGAATCAGCAAGGACCACCTTGTAAGGCTAAATACT
	Epilobium_williamsii_MZ353630 GCATGGGGCACGTGGAATCCCGTGTGAATCAGCAAGGACCACCTTGTAAGGCTAAATACT
	Fuchsia_lycioides_F4 GCATGGGGCACGTGGAATCCCGTGTGAATCAGCAAGGACCACCTTGTAAGGCTAAATACT
	Ludwigia_bonariensis_L56 GCATGGGGCACGTGGAATCCCGTGTGAATCAGCAAGGACCACCTTGTAAGGCTAAATACT
	Ludwigia_decurrens_L82 GCATGGGGCACGTGGAATCCCGTGTGAATCAGCAAGGACCACCTTGTAAGGCTAAATACT
	Ludwigia_erecta_L130 GCATGGGGCACGTGGAATCCCGTGTGAATCAGCAAGGACCACCTTGTAAGGCTAAATACT
	Ludwigia_hyssopifolia_L149 GCATGGGGCACGTGGAATCCCGTGTGAATCAGCAAGGACCACCTTGTAAGGCTAAATACT
	Ludwigia_lagunae_L125 GCATGGGGCACGTGGAATCCCGTGTGAATCAGCAAGGACCACCTTGTAAGGCTAAATACT
	Ludwigia_microcarpa_L22d GCATGGGGCACGTGGAATCCCGTGTGAATCAGCAAGGACCACCTTGTAAGGCTAAATACT
	Ludwigia_octovalvis_KX827312 GCATGGGGCACGTGGAATCCCGTGTGAATCAGCAAGGACCACCTTGTAAGGCTAAATACT
	Ludwigia_perennis_L116 GCATGGGGCACGTGGAATCCCGTGTGAATCAGCAAGGACCACCTTGTAAGGCTAAATACT
	Ludwigia_sedoides_L7 GCATGGGGCACGTGGAATCCCGTGTGAATCAGCAAGGACCACCTTGTAAGGCTAAATACT
	Oenothera_biennis_NC_010361 GCATGGGGCACGTGGAATCCCGTGTGAATCAGCAAGGACCACCTTGTAAGGCTAAATACT
	Oenothera_curtiflora_MT726052 GCATGGGGCACGTGGAATCCCGTGTGAATCAGCAAGGACCACCTTGTAAGGCTAAATACT
	Oenothera_picensis_subsp_picensis_KX118607 GCATGGGGCACGTGGAATCCCGTGTGAATCAGCAAGGACCACCTTGTAAGGCTAAATACT
	Punica_granatum_KY635883 GCATGGGGCACGTGGAATCCCGTGTGAATCAGCAAGGACCACCTTGTAAGGCTAAATACT
	Woodfordia_fruticosa_NC_042898 GCATGGGGCACGTGGAATCCCGTGTGAATCAGCAAGGACCACCTTGTAAGGCTAAATACT
	Chamaenerion_angustifolium_MN481508 CCTGGGTGACCGATAGCGAAGTAGTACCGTGAGGGAAGGGTGAAAAGAACCCCCATCGGG
	Chamaenerion_angustifolium_subsp_angustifolium_MZ353639 CCTGGGTGACCGATAGCGAAGTAGTACCGTGAGGGAAGGGTGAAAAGAACCCCCATCGGG
	Circaea_alpina_subsp_caulescens_MZ353641 CCTGGGTGACCGATAGCGAAGTAGTACCGTGAGGGAAGGGTGAAAAGAACCCCCATCGGG
	Circaea_alpina_subsp_micrantha_MZ353628 CCTGGGTGACCGATAGCGAAGTAGTACCGTGAGGGAAGGGTGAAAAGAACCCCCATCGGG
	Circaea_cordata_cc CCTGGGTGACCGATAGCGAAGTAGTACCGTGAGGGAAGGGTGAAAAGAACCCCCATCGGG
	Circaea_cordata_MZ353640 CCTGGGTGACCGATAGCGAAGTAGTACCGTGAGGGAAGGGTGAAAAGAACCCCCATCGGG
	Circaea_glabrescens_MZ353635 CCTGGGTGACCGATAGCGAAGTAGTACCGTGAGGGAAGGGTGAAAAGAACCCCCATCGGG
	Circaea_repens_MZ353636 CCTGGGTGACCGATAGCGAAGTAGTACCGTGAGGGAAGGGTGAAAAGAACCCCCATCGGG
	Duabanga_grandiflora_NC_042899 CCTGGGTGACCGATAGCGAAGTAGTACCGTGAGGGAAGGGTGAAAAGAACCCCCATCGGG
	Epilobium_amurense_subsp_amurense_ea CCTGGGTGACCGATAGCGAAGTAGTACCGTGAGGGAAGGGTGAAAAGAACCCCCATCGGG
	Epilobium_amurense_subsp_amurense_MZ353631 CCTGGGTGACCGATAGCGAAGTAGTACCGTGAGGGAAGGGTGAAAAGAACCCCCATCGGG
	Epilobium_amurense_subsp_cephalostigma_MZ353633 CCTGGGTGACCGATAGCGAAGTAGTACCGTGAGGGAAGGGTGAAAAGAACCCCCATCGGG
	Epilobium_cylindricum_MZ353634 CCTGGGTGACCGATAGCGAAGTAGTACCGTGAGGGAAGGGTGAAAAGAACCCCCATCGGG
	Epilobium_hirsutum_MW539044 CCTGGGTGACCGATAGCGAAGTAGTACCGTGAGGGAAGGGTGAAAAGAACCCCCATCGGG
	Epilobium_minutiflorum_MZ353629 CCTGGGTGACCGATAGCGAAGTAGTACCGTGAGGGAAGGGTGAAAAGAACCCCCATCGGG
	Epilobium_platystigmatosum_ep CCTGGGTGACCGATAGCGAAGTAGTACCGTGAGGGAAGGGTGAAAAGAACCCCCATCGGG
	Epilobium_royleanum_MW770451 CCTGGGTGACCGATAGCGAAGTAGTACCGTGAGGGAAGGGTGAAAAGAACCCCCATCGGG
	Epilobium_sikkimense_MZ353637 CCTGGGTGACCGATAGCGAAGTAGTACCGTGAGGGAAGGGTGAAAAGAACCCCCATCGGG
	Epilobium_tibetanum_MZ326160 CCTGGGTGACCGATAGCGAAGTAGTACCGTGAGGGAAGGGTGAAAAGAACCCCCATCGGG
	Epilobium_ulleungensis_MH198310 CCTGGGTGACCGATAGCGAAGTAGTACCGTGAGGGAAGGGTGAAAAGAACCCCCATCGGG
	Epilobium_williamsii_MZ353630 CCTGGGTGACCGATAGCGAAGTAGTACCGTGAGGGAAGGGTGAAAAGAACCCCCATCGGG
	Fuchsia_lycioides_F4 CCTGGGTGACCGATAGCGAAGTAGTACCGTGAGGGAAGGGTGAAAAGAACCCCCATCGGG
	Ludwigia_bonariensis_L56 CCTGGGTGACCGATAGCGAAGTAGTACCGTGAGGGAAGGGTGAAAAGAACCCCCATCGGG
	Ludwigia_decurrens_L82 CCCGGGTGACCGATAGCGAAGTAGTACCGTGAGGGAAGGGTGAAAAGAACCCCCATCGGG
	Ludwigia_erecta_L130 CCTGGGTGACCGATAGCGAAGTAGTACCGTGAGGGAAGGGTGAAAAGAACCCCCATCGGG
	Ludwigia_hyssopifolia_L149 CCTGGGTGACCGATAGCGAAGTAGTACCGTGAGGGAAGGGTGAAAAGAACCCCCATCGGG
	Ludwigia_lagunae_L125 CCTGGGTGACCGATAGCGAAGTAGTACCGTGAGGGAAGGGTGAAAAGAACCCCCATCGGG
	Ludwigia_microcarpa_L22d CCTGGGTGACCGATAGCGAAGTAGTACCGTGAGGGAAGGGTGAAAAGAACCCCCATCGGG
	Ludwigia_octovalvis_KX827312 CCTGGGTGACCGATAGCGAAGTAGTACCGTGAGGGAAGGGTGAAAAGAACCCCCATCGGG
	Ludwigia_perennis_L116 CCTGGGTGACCGATAGCGAAGTAGTACCGTGAGGGAAGGGTGAAAAGAACCCCCATCGGG
	Ludwigia_sedoides_L7 CCTGGGTGACCGATAGCGAAGTAGTACCGTGAGGGAAGGGTGAAAAGAACCCCCATCGGG
	Oenothera_biennis_NC_010361 CCTGGGTGACCGATAGCGAAGTAGTACCGTGAGGGAAGGGTGAAAAGAACCCCCATCGGG
	Oenothera_curtiflora_MT726052 CCTGGGTGACCGATAGCGAAGTAGTACCGTGAGGGAAGGGTGAAAAGAACCCCCATCGGG
	Oenothera_picensis_subsp_picensis_KX118607 CCTGGGTGACCGATAGCGAAGTAGTACCGTGAGGGAAGGGTGAAAAGAACCCCCATCGGG
	Punica_granatum_KY635883 CCTGGGTGACCGATAGCGAAGTAGTACCGTGAGGGAAGGGTGAAAAGAACCCCCATCGGG
	Woodfordia_fruticosa_NC_042898 CCTGGGTGACCGATAGCGAAGTAGTACCGTGAGGGAAGGGTGAAAAGAACCCCCATCGGG
	Chamaenerion_angustifolium_MN481508 GAGTGAAATAGAACATGAAACCGTAGGCTCCCAAGCAGTGGGAGGAGACCAGGGCTCTGA
	Chamaenerion_angustifolium_subsp_angustifolium_MZ353639 GAGTGAAATAGAACATGAAACCGTAGGCTCCCAAGCAGTGGGAGGAGACCAGGGCTCTGA
	Circaea_alpina_subsp_caulescens_MZ353641 GAGTGAAATAGAACATGAAACCGTAAGCTCCCAAGCAGTGGGAGGAGACCAGGGCTCTGA
	Circaea_alpina_subsp_micrantha_MZ353628 GAGTGAAATAGAACATGAAACCGTAAGCTCCCAAGCAGTGGGAGGAGACCAGGGCTCTGA
	Circaea_cordata_cc GAGTGAAATAGAACATGAAACCGTAAGCTCCCAAGCAGTGGGAGGAGACCAGGGCTCTGA
	Circaea_cordata_MZ353640 GAGTGAAATAGAACATGAAACCGTAAGCTCCCAAGCAGTGGGAGGAGACCAGGGCTCTGA
	Circaea_glabrescens_MZ353635 GAGTGAAATAGAACATGAAACCGTAAGCTCCCAAGCAGTGGGAGGAGACCAGGGCTCTGA
	Circaea_repens_MZ353636 GAGTGAAATAGAACATGAAACCGTAAGCTCCCAAGCAGTGGGAGGAGACCAGGGCTCTGA
	Duabanga_grandiflora_NC_042899 GAGTGAAATAGAACATGAAACCGTAAGCTCCCAAGCAGTGGGAGGAGCCCGGGGCTCTGA
	Epilobium_amurense_subsp_amurense_ea GAGTGAAATAGAACATGAAACCGTAGGCTCCCAAGCAGTGGGAGGAGACCAGGGCTCTGA
	Epilobium_amurense_subsp_amurense_MZ353631 GAGTGAAATAGAACATGAAACCGTAGGCTCCCAAGCAGTGGGAGGAGACCAGGGCTCTGA
	Epilobium_amurense_subsp_cephalostigma_MZ353633 GAGTGAAATAGAACATGAAACCGTAGGCTCCCAAGCAGTGGGAGGAGACCAGGGCTCTGA
	Epilobium_cylindricum_MZ353634 GAGTGAAATAGAACATGAAACCGTAGGCTCCCAAGCAGTGGGAGGAGACCAGGGCTCTGA
	Epilobium_hirsutum_MW539044 GAGTGAAATAGAACATGAAACCGTAGGCTCCCAAGCAGTGGGAGGAGACCAGGGCTCTGA
	Epilobium_minutiflorum_MZ353629 GAGTGAAATAGAACATGAAACCGTAGGCTCCCAAGCAGTGGGAGGAGACCAGGGCTCTGA
	Epilobium_platystigmatosum_ep GAGTGAAATAGAACATGAAACCGTAGGCTCCCAAGCAGTGGGAGGAGACCAGGGCTCTGA
	Epilobium_royleanum_MW770451 GAGTGAAATAGAACATGAAACCGTAGGCTCCCAAGCAGTGGGAGGAGACCAGGGCTCTGA
	Epilobium_sikkimense_MZ353637 GAGTGAAATAGAACATGAAACCGTAGGCTCCCAAGCAGTGGGAGGAGACCAGGGCTCTGA
	Epilobium_tibetanum_MZ326160 GAGTGAAATAGAACATGAAACCGTAGGCTCCCAAGCAGTGGGAGGAGACCAGGGCTCTGA
	Epilobium_ulleungensis_MH198310 GAGTGAAATAGAACATGAAACCGTAGGCTCCCAAGCAGTGGGAGGAGACCAGGGCTCTGA
	Epilobium_williamsii_MZ353630 GAGTGAAATAGAACATGAAACCGTAGGCTCCCAAGCAGTGGGAGGAGACCAGGGCTCTGA
	Fuchsia_lycioides_F4 GAGTGAAATAGAACATGAAACCGTAAGCTCCCAAGCAGTGGGAGGAGACCAGGGCTCTGA
	Ludwigia_bonariensis_L56 GAGTGAAATAGAACATGAAACCGTAAGCTCCCAAGCAGTGGGAGGAGCCCCGGGCTCTGA
	Ludwigia_decurrens_L82 GAGTGAAATAGAACATGAAACCGTAAGCTCCCAAGCAGTGGGAGGAGCCCCGGGCTCTGA
	Ludwigia_erecta_L130 GAGTGAAATAGAACATGAAACCGTAAGCTCCCAAGCAGTGGGAGGAGCCCCGGGCTCTGA
	Ludwigia_hyssopifolia_L149 GAGTGAAATAGAACATGAAACCGTAAGCTCCCAAGCAGTGGGAGGAGCCCCGGGCTCTGA
	Ludwigia_lagunae_L125 GAGTGAAATAGAACATGAAACCGTAAGCTCCCAAGCAGTGGGAGGAGCCCCGGGCTCTGA
	Ludwigia_microcarpa_L22d GAGTGAAATAGAACATGAAACCGTAAGCTCCCAAGCAGTGGGAGGAGCCCTGGGCTCTGA
	Ludwigia_octovalvis_KX827312 GAGTGAAATAGAACATGAAACCGTAAGCTCCCAAGCAGTGGGAGGAGCCCCGGGCTCTGA
	Ludwigia_perennis_L116 GAGTGAAATAGAACATGAAACCGTAAGCTCCCAAGCAGTGGGAGGAGCCCCGGGCTCTGA
	Ludwigia_sedoides_L7 GAGTGAAATAGAACATGAAACCGTAAGCTCCCAAGCAGTGGGAGGAGCCCCGGGCTCTGA
	Oenothera_biennis_NC_010361 GAGTGAAATAGAACATGAAACCGTAGGCTCCCAAGCAGTGGGAGGAGCCCAGGGCTCTGA
	Oenothera_curtiflora_MT726052 GAGTGAAATAGAACATGAAACCGTAGGCTCCCAAGCAGTGGGAGGAGCCCAGGGCTCTGA
	Oenothera_picensis_subsp_picensis_KX118607 GAGTGAAATAGAACATGAAACCGTAGGCTCCCAAGCAGTGGGAGGAGCCCAGGGCTCTGA
	Punica_granatum_KY635883 GAGTGAAATAGAACATGAAACCGTAAGCTCCCAAGCAGTGGGAGGAGACCAGGGCTCTGA
	Woodfordia_fruticosa_NC_042898 GAGTGAAATAGAACATGAAACCGTAAGCTCCCAAGCAGTGGGAGGAGACCAGGGCTCTGA
	Chamaenerion_angustifolium_MN481508 CCGCGTGCCTGTTGAAGAATGAGCCGGCGACTCATAGGCAGTGGCTTGGTTAAGGGAACC
	Chamaenerion_angustifolium_subsp_angustifolium_MZ353639 CCGCGTGCCTGTTGAAGAATGAGCCGGCGACTCATAGGCAGTGGCTTGGTTAAGGGAACC
	Circaea_alpina_subsp_caulescens_MZ353641 CCGCGTGCCTGTTGAAGAATGAGCCGGCGACTCATAGGCAGTGGCTTGGTTAAGGGAACC
	Circaea_alpina_subsp_micrantha_MZ353628 CCGCGTGCCTGTTGAAGAATGAGCCGGCGACTCATAGGCAGTGGCTTGGTTAAGGGAACC
	Circaea_cordata_cc CCGCGTGCCTGTTGAAGAATGAGCCGGCGACTCATAGGCAGTGGCTTGGTTAAGGGAACC
	Circaea_cordata_MZ353640 CCGCGTGCCTGTTGAAGAATGAGCCGGCGACTCATAGGCAGTGGCTTGGTTAAGGGAACC
	Circaea_glabrescens_MZ353635 CCGCGTGCCTGTTGAAGAATGAGCCGGCGACTCATAGGCAGTGGCTTGGTTAAGGGAACC
	Circaea_repens_MZ353636 CCGCGTGCCTGTTGAAGAATGAGCCGGCGACTCATAGGCAGTGGCTTGGTTAAGGGAACC
	Duabanga_grandiflora_NC_042899 CCGCGTGCCTGTTGAAGAATGAGCCGGCGACTCATAGGCAGTGGCTTGGTTAAGGGAACC
	Epilobium_amurense_subsp_amurense_ea CCGCGTGCCTGTTGAAGAATGAGCCGGCGACTCATAGGCAGTGGCTTGGTTAAGGGAACC
	Epilobium_amurense_subsp_amurense_MZ353631 CCGCGTGCCTGTTGAAGAATGAGCCGGCGACTCATAGGCAGTGGCTTGGTTAAGGGAACC
	Epilobium_amurense_subsp_cephalostigma_MZ353633 CCGCGTGCCTGTTGAAGAATGAGCCGGCGACTCATAGGCAGTGGCTTGGTTAAGGGAACC
	Epilobium_cylindricum_MZ353634 CCGCGTGCCTGTTGAAGAATGAGCCGGCGACTCATAGGCAGTGGCTTGGTTAAGGGAACC
	Epilobium_hirsutum_MW539044 CCGCGTGCCTGTTGAAGAATGAGCCGGCGACTCATAGGCAGTGGCTTGGTTAAGGGAACC
	Epilobium_minutiflorum_MZ353629 CCGCGTGCCTGTTGAAGAATGAGCCGGCGACTCATAGGCAGTGGCTTGGTTAAGGGAACC
	Epilobium_platystigmatosum_ep CCGCGTGCCTGTTGAAGAATGAGCCGGCGACTCATAGGCAGTGGCTTGGTTAAGGGAACC
	Epilobium_royleanum_MW770451 CCGCGTGCCTGTTGAAGAATGAGCCGGCGACTCATAGGCAGTGGCTTGGTTAAGGGAACC
	Epilobium_sikkimense_MZ353637 CCGCGTGCCTGTTGAAGAATGAGCCGGCGACTCATAGGCAGTGGCTTGGTTAAGGGAACC
	Epilobium_tibetanum_MZ326160 CCGCGTGCCTGTTGAAGAATGAGCCGGCGACTCATAGGCAGTGGCTTGGTTAAGGGAACC
	Epilobium_ulleungensis_MH198310 CCGCGTGCCTGTTGAAGAATGAGCCGGCGACTCATAGGCAGTGGCTTGGTTAAGGGAACC
	Epilobium_williamsii_MZ353630 CCGCGTGCCTGTTGAAGAATGAGCCGGCGACTCATAGGCAGTGGCTTGGTTAAGGGAACC
	Fuchsia_lycioides_F4 CCGCGTGCCTGTTGAAGAATGAGCCGGCGACTCATAGGCAGTGGCTTGGTTAAGGGAACC
	Ludwigia_bonariensis_L56 CCGCGTGCCTGTTGAAGAATGAGCCGGCGACTCATAGGCAGTGGCTTGGTTAAGGGAACC
	Ludwigia_decurrens_L82 CCGCGTGCCTGTTGAAGAATGAGCCGGCGACTCATAGGCAGTGGCTTGGTTAAGGGAACC
	Ludwigia_erecta_L130 CCGCGTGCCTGTTGAAGAATGAGCCGGCGACTCATAGGCAGTGGCTTGGTTAAGGGAACC
	Ludwigia_hyssopifolia_L149 CCGCGTGCCTGTTGAAGAATGAGCCGGCGACTCATAGGCAGTGGCTTGGTTAAGGGAACC
	Ludwigia_lagunae_L125 CCGCGTGCCTGTTGAAGAATGAGCCGGCGACTCATAGGCAGTGGCTTGGTTAAGGGAACC
	Ludwigia_microcarpa_L22d CCGCGTGCCTGTTGAAGAATGAGCCGGCGACTCATAGGCAGTGGCTTGGTTAAGGGAACC
	Ludwigia_octovalvis_KX827312 CCGCGTGCCTGTTGAAGAATGAGCCGGCGACTCATAGGCAGTGGCTTGGTTAAGGGAACC
	Ludwigia_perennis_L116 CCGCGTGCCTGTTGAAGAATGAGCCGGCGACTCATAGGCAGTGGCTTGGTTAAGGGAACC
	Ludwigia_sedoides_L7 CCGCGTGCCTGTTGAAGAATGAGCCGGCGACTCATAGGCAGTGGCTTGGTTAAGGGAACC
	Oenothera_biennis_NC_010361 CCGCGTGCCTGTTGAAGAATGAGCCGGCGACTCATAGGCAGTGGCTTGGTTAAGGGAACC
	Oenothera_curtiflora_MT726052 CCGCGTGCCTGTTGAAGAATGAGCCGGCGACTCATAGGCAGTGGCTTGGTTAAGGGAACC
	Oenothera_picensis_subsp_picensis_KX118607 CCGCGTGCCTGTTGAAGAATGAGCCGGCGACTCATAGGCAGTGGCTTGGTTAAGGGAACC
	Punica_granatum_KY635883 CCGCGTGCCTGTTGAAGAATGAGCCGGCGACTCATAGGCAGTGGCTTGGTTAAGGGAACC
	Woodfordia_fruticosa_NC_042898 CCGCGTGCCTGTTGAAGAATGAGCCGGCGACTCATAGGCAGTGGCTTGGTTAAGGGAACC
	Chamaenerion_angustifolium_MN481508 CACCGGAGCCGTAGCGAAAGCGAGTCTTCATAGGGCAATTGTCACTGCTTATGGACCCGA
	Chamaenerion_angustifolium_subsp_angustifolium_MZ353639 CACCGGAGCCGTAGCGAAAGCGAGTCTTCATAGGGCAATTGTCACTGCTTATGGACCCGA
	Circaea_alpina_subsp_caulescens_MZ353641 CACCGGAGCCGTAGCGAAAGCGAGTCTTCATAGGGCAATTGTCACTGCTTATGGACCCGA
	Circaea_alpina_subsp_micrantha_MZ353628 CACCGGAGCCGTAGCGAAAGCGAGTCTTCATAGGGCAATTGTCACTGCTTATGGACCCGA
	Circaea_cordata_cc CACCGGAGCCGTAGCGAAAGCGAGTCTTCATAGGGCAATTGTCACTGCTTATGGACCCGA
	Circaea_cordata_MZ353640 CACCGGAGCCGTAGCGAAAGCGAGTCTTCATAGGGCAATTGTCACTGCTTATGGACCCGA
	Circaea_glabrescens_MZ353635 CACCGGAGCCGTAGCGAAAGCGAGTCTTCATAGGGCAATTGTCACTGCTTATGGACCCGA
	Circaea_repens_MZ353636 CACCGGAGCCGTAGCGAAAGCGAGTCTTCATAGGGCAATTGTCACTGCTTATGGACCCGA
	Duabanga_grandiflora_NC_042899 CACCGGAGCCGTAGCGAAAGCGAGTCTTCATAGGGCAATTGTCACTGCTTATGGACCCGA
	Epilobium_amurense_subsp_amurense_ea CACCGGAGCCGTAGCGAAAGCGAGTCTTCATAGGGCAATTGTCACTGCTTATGGACCCGA
	Epilobium_amurense_subsp_amurense_MZ353631 CACCGGAGCCGTAGCGAAAGCGAGTCTTCATAGGGCAATTGTCACTGCTTATGGACCCGA
	Epilobium_amurense_subsp_cephalostigma_MZ353633 CACCGGAGCCGTAGCGAAAGCGAGTCTTCATAGGGCAATTGTCACTGCTTATGGACCCGA
	Epilobium_cylindricum_MZ353634 CACCGGAGCCGTAGCGAAAGCGAGTCTTCATAGGGCAATTGTCACTGCTTATGGACCCGA
	Epilobium_hirsutum_MW539044 CACCGGAGCCGTAGCGAAAGCGAGTCTTCATAGGGCAATTGTCACTGCTTATGGACCCGA
	Epilobium_minutiflorum_MZ353629 CACCGGAGCCGTAGCGAAAGCGAGTCTTCATAGGGCAATTGTCACTGCTTATGGACCCGA
	Epilobium_platystigmatosum_ep CACCGGAGCCGTAGCGAAAGCGAGTCTTCATAGGGCAATTGTCACTGCTTATGGACCCGA
	Epilobium_royleanum_MW770451 CACCGGAGCCGTAGCGAAAGCGAGTCTTCATAGGGCAATTGTCACTGCTTATGGACCCGA
	Epilobium_sikkimense_MZ353637 CACCGGAGCCGTAGCGAAAGCGAGTCTTCATAGGGCAATTGTCACTGCTTATGGACCCGA
	Epilobium_tibetanum_MZ326160 CACCGGAGCCGTAGCGAAAGCGAGTCTTCATAGGGCAATTGTCACTGCTTATGGACCCGA
	Epilobium_ulleungensis_MH198310 CACCGGAGCCGTAGCGAAAGCGAGTCTTCATAGGGCAATTGTCACTGCTTATGGACCCGA
	Epilobium_williamsii_MZ353630 CACCGGAGCCGTAGCGAAAGCGAGTCTTCATAGGGCAATTGTCACTGCTTATGGACCCGA
	Fuchsia_lycioides_F4 CACCGGAGCCGTAGCGAAAGCGAGTCTTCATAGGGCAATTGTCACTGCTTATGGACCCGA
	Ludwigia_bonariensis_L56 CACCGGAGCCGTAGCGAAAGCGAGTCTTCATAGGGCAATTGTCACTGCTTATGGACCCGA
	Ludwigia_decurrens_L82 CACCGGAGCCGTAGCGAAAGCGAGTCTTCATAGGGCAATTGTCACTGCTTATGGACCCGA
	Ludwigia_erecta_L130 CACCGGAGCCGTAGCGAAAGCGAGTCTTCATAGGGCAATTGTCACTGCTTATGGACCCGA
	Ludwigia_hyssopifolia_L149 CACCGGAGCCGTAGCGAAAGCGAGTCTTCATAGGGCAATTGTCACTGCTTATGGACCCGA
	Ludwigia_lagunae_L125 CACCGGAGCCGTAGCGAAAGCGAGTCTTCATAGGGCAATTGTCACTGCTTATGGACCCGA
	Ludwigia_microcarpa_L22d CACCGGAGCCGTAGCGAAAGCGAGTCTTCATAGGGCAATTGTCACTGCTTATGGACCCGA
	Ludwigia_octovalvis_KX827312 CACCGGAGCCGTAGCGAAAGCGAGTCTTCATAGGGCAATTGTCACTGCTTATGGACCCGA
	Ludwigia_perennis_L116 CACCGGAGCCGTAGCGAAAGCGAGTCTTCATAGGGCAATTGTCACTGCTTATGGACCCGA
	Ludwigia_sedoides_L7 CACCGGAGCCGTAGCGAAAGCGAGTCTTCATAGGGCAATTGTCACTGCTTATGGACCCGA
	Oenothera_biennis_NC_010361 CACCGGAGCCGTAGCGAAAGCGAGTCTTCATAGGGCAATTGTCACTGCTTATGGACCCGA
	Oenothera_curtiflora_MT726052 CACCGGAGCCGTAGCGAAAGCGAGTCTTCATAGGGCAATTGTCACTGCTTATGGACCCGA
	Oenothera_picensis_subsp_picensis_KX118607 CACCGGAGCCGTAGCGAAAGCGAGTCTTCATAGGGCAATTGTCACTGCTTATGGACCCGA
	Punica_granatum_KY635883 CACCGGAGCCGTAGCGAAAGCGAGTCTTCATAGGGCAATTGTCACTGCTTATGGACCCGA
	Woodfordia_fruticosa_NC_042898 CACCGGAGCCGTAGCGAAAGCGAGTCTTCATAGGGCAATTGTCACTGCTTATGGACCCGA
	Chamaenerion_angustifolium_MN481508 ACCTGGGTGATCTATCCATGACCAGGATGAAGCTTGGGTGAAACTAAGTGGAGGTCCGAA
	Chamaenerion_angustifolium_subsp_angustifolium_MZ353639 ACCTGGGTGATCTATCCATGACCAGGATGAAGCTTGGGTGAAACTAAGTGGAGGTCCGAA
	Circaea_alpina_subsp_caulescens_MZ353641 ACCTGGGTGATCTATCCATGACCAGGATGAAGCTTGGGTGAAACTAAGTGGAGGTCCGAA
	Circaea_alpina_subsp_micrantha_MZ353628 ACCTGGGTGATCTATCCATGACCAGGATGAAGCTTGGGTGAAACTAAGTGGAGGTCCGAA
	Circaea_cordata_cc ACCTGGGTGATCTATCCATGACCAGGATGAAGCTTGGGTGAAACTAAGTGGAGGTCCGAA
	Circaea_cordata_MZ353640 ACCTGGGTGATCTATCCATGACCAGGATGAAGCTTGGGTGAAACTAAGTGGAGGTCCGAA
	Circaea_glabrescens_MZ353635 ACCTGGGTGATCTATCCATGACCAGGATGAAGCTTGGGTGAAACTAAGTGGAGGTCCGAA
	Circaea_repens_MZ353636 ACCTGGGTGATCTATCCATGACCAGGATGAAGCTTGGGTGAAACTAAGTGGAGGTCCGAA
	Duabanga_grandiflora_NC_042899 ACCTGGGTGATCTATCCATGACCAGGATGAAGCTTGGGTGAAACTAAGTGGAGGTCCGAA
	Epilobium_amurense_subsp_amurense_ea ACCTGGGTGATCTATCCATGACCAGGATGAAGCTTGGGTGAAACTAAGTGGAGGTCCGAA
	Epilobium_amurense_subsp_amurense_MZ353631 ACCTGGGTGATCTATCCATGACCAGGATGAAGCTTGGGTGAAACTAAGTGGAGGTCCGAA
	Epilobium_amurense_subsp_cephalostigma_MZ353633 ACCTGGGTGATCTATCCATGACCAGGATGAAGCTTGGGTGAAACTAAGTGGAGGTCCGAA
	Epilobium_cylindricum_MZ353634 ACCTGGGTGATCTATCCATGACCAGGATGAAGCTTGGGTGAAACTAAGTGGAGGTCCGAA
	Epilobium_hirsutum_MW539044 ACCTGGGTGATCTATCCATGACCAGGATGAAGCTTGGGTGAAACTAAGTGGAGGTCCGAA
	Epilobium_minutiflorum_MZ353629 ACCTGGGTGATCTATCCATGACCAGGATGAAGCTTGGGTGAAACTAAGTGGAGGTCCGAA
	Epilobium_platystigmatosum_ep ACCTGGGTGATCTATCCATGACCAGGATGAAGCTTGGGTGAAACTAAGTGGAGGTCCGAA
	Epilobium_royleanum_MW770451 ACCTGGGTGATCTATCCATGACCAGGATGAAGCTTGGGTGAAACTAAGTGGAGGTCCGAA
	Epilobium_sikkimense_MZ353637 ACCTGGGTGATCTATCCATGACCAGGATGAAGCTTGGGTGAAACTAAGTGGAGGTCCGAA
	Epilobium_tibetanum_MZ326160 ACCTGGGTGATCTATCCATGACCAGGATGAAGCTTGGGTGAAACTAAGTGGAGGTCCGAA
	Epilobium_ulleungensis_MH198310 ACCTGGGTGATCTATCCATGACCAGGATGAAGCTTGGGTGAAACTAAGTGGAGGTCCGAA
	Epilobium_williamsii_MZ353630 ACCTGGGTGATCTATCCATGACCAGGATGAAGCTTGGGTGAAACTAAGTGGAGGTCCGAA
	Fuchsia_lycioides_F4 ACCTGGGTGATCTATCCATGACCAGGATGAAGCTTGGGTGAAACTAAGTGGAGGTCCGAA
	Ludwigia_bonariensis_L56 ACCTGGGTGATCTATCCATGACCAGGATGAAGCTTGGGTGAAACTAAGTGGAGGTCCGAA
	Ludwigia_decurrens_L82 ACCTGGGTGATCTATCCATGACCAGGATGAAGCTTGGGTGAAACTAAGTGGAGGTCCGAA
	Ludwigia_erecta_L130 ACCTGGGTGATCTATCCATGACCAGGATGAAGCTTGGGTGAAACTAAGTGGAGGTCCGAA
	Ludwigia_hyssopifolia_L149 ACCTGGGTGATCTATCCATGACCAGGATGAAGCTTGGGTGAAACTAAGTGGAGGTCCGAA
	Ludwigia_lagunae_L125 ACCTGGGTGATCTATCCATGACCAGGATGAAGCTTGGGTGAAACTAAGTGGAGGTCCGAA
	Ludwigia_microcarpa_L22d ACCTGGGTGATCTATCCATGACCAGGATGAAGCTTGGGTGAAACTAAGTGGAGGTCCGAA
	Ludwigia_octovalvis_KX827312 ACCTGGGTGATCTATCCATGACCAGGATGAAGCTTGGGTGAAACTAAGTGGAGGTCCGAA
	Ludwigia_perennis_L116 ACCTGGGTGATCTATCCATGACCAGGATGAAGCTTGGGTGAAACTAAGTGGAGGTCCGAA
	Ludwigia_sedoides_L7 ACCTGGGTGATCTATCCATGACCAGGATGAAGCTTGGGTGAAACTAAGTGGAGGTCCGAA
	Oenothera_biennis_NC_010361 ACCTGGGTGATCTATCCATGACCAGGATGAAGCTTGGATGAAACTAAGCGGAGGTCCGAA
	Oenothera_curtiflora_MT726052 ACCTGGGTGATCTATCCATGACCAGGATGAAGCTTGGGTGAAACTAAGTGGAGGTCCGAA
	Oenothera_picensis_subsp_picensis_KX118607 ACCTGGGTGATCTATCCATGACCAGGATGAAGCTTGGATGAAACTAAGCGGAGGTCCGAA
	Punica_granatum_KY635883 ACCTGGGTGATCTATCCATGACCAGGATGAAGCTTGGGTGAAACTAAGTGGAGGTCCGAA
	Woodfordia_fruticosa_NC_042898 ACCTGGGTGATCTATCCATGACCAGGATGAAGCTTGGGTGAAACTAAGTGGAGGTCCGAA
	Chamaenerion_angustifolium_MN481508 CCGACTGATGTTGAAGAATCAGCGGATGAGTTGTGGTTAGGGGTGAAATGCCACTCGAAC
	Chamaenerion_angustifolium_subsp_angustifolium_MZ353639 CCGACTGATGTTGAAGAATCAGCGGATGAGTTGTGGTTAGGGGTGAAATGCCACTCGAAC
	Circaea_alpina_subsp_caulescens_MZ353641 CCGACTGATGTTGAAGAATCAGCGGATGAGTTGTGGTTAGGGGTGAAATGCCACTCGAAC
	Circaea_alpina_subsp_micrantha_MZ353628 CCGACTGATGTTGAAGAATCAGCGGATGAGTTGTGGTTAGGGGTGAAATGCCACTCGAAC
	Circaea_cordata_cc CCGACTGATGTTGAAGAATCAGCGGATGAGTTGTGGTTAGGGGTGAAATGCCACTCGAAC
	Circaea_cordata_MZ353640 CCGACTGATGTTGAAGAATCAGCGGATGAGTTGTGGTTAGGGGTGAAATGCCACTCGAAC
	Circaea_glabrescens_MZ353635 CCGACTGATGTTGAAGAATCAGCGGATGAGTTGTGGTTAGGGGTGAAATGCCACTCGAAC
	Circaea_repens_MZ353636 CCGACTGATGTTGAAGAATCAGCGGATGAGTTGTGGTTAGGGGTGAAATGCCACTCGAAC
	Duabanga_grandiflora_NC_042899 CCGACTGATGTTGAAGAATCAGCGGATGAGTTGTGGTTAGGGGTGAAATGCCACTCGAAC
	Epilobium_amurense_subsp_amurense_ea CCGACTGATGTTGAAGAATCAGCGGATGAGTTGTGGTTAGGGGTGAAATGCCACTCGAAC
	Epilobium_amurense_subsp_amurense_MZ353631 CCGACTGATGTTGAAGAATCAGCGGATGAGTTGTGGTTAGGGGTGAAATGCCACTCGAAC
	Epilobium_amurense_subsp_cephalostigma_MZ353633 CCGACTGATGTTGAAGAATCAGCGGATGAGTTGTGGTTAGGGGTGAAATGCCACTCGAAC
	Epilobium_cylindricum_MZ353634 CCGACTGATGTTGAAGAATCAGCGGATGAGTTGTGGTTAGGGGTGAAATGCCACTCGAAC
	Epilobium_hirsutum_MW539044 CCGACTGATGTTGAAGAATCAGCGGATGAGTTGTGGTTAGGGGTGAAATGCCACTCGAAC
	Epilobium_minutiflorum_MZ353629 CCGACTGATGTTGAAGAATCAGCGGATGAGTTGTGGTTAGGGGTGAAATGCCACTCGAAC
	Epilobium_platystigmatosum_ep CCGACTGATGTTGAAGAATCAGCGGATGAGTTGTGGTTAGGGGTGAAATGCCACTCGAAC
	Epilobium_royleanum_MW770451 CCGACTGATGTTGAAGAATCAGCGGATGAGTTGTGGTTAGGGGTGAAATGCCACTCGAAC
	Epilobium_sikkimense_MZ353637 CCGACTGATGTTGAAGAATCAGCGGATGAGTTGTGGTTAGGGGTGAAATGCCACTCGAAC
	Epilobium_tibetanum_MZ326160 CCGACTGATGTTGAAGAATCAGCGGATGAGTTGTGGTTAGGGGTGAAATGCCACTCGAAC
	Epilobium_ulleungensis_MH198310 CCGACTGATGTTGAAGAATCAGCGGATGAGTTGTGGTTAGGGGTGAAATGCCACTCGAAC
	Epilobium_williamsii_MZ353630 CCGACTGATGTTGAAGAATCAGCGGATGAGTTGTGGTTAGGGGTGAAATGCCACTCGAAC
	Fuchsia_lycioides_F4 CCGACTGATGTTGAAGAATCAGCGGATGAGTTGTGGTTAGGGGTGAAATGCCACTCGAAC
	Ludwigia_bonariensis_L56 CCGACTGATGTTGAAGAATCAGCGGATGAGTTGTGGTTAGGGGTGAAATGCCACTCGAAC
	Ludwigia_decurrens_L82 CCGACTGATGTTGAAGAATCAGCGGATGAGTTGTGGTTAGGGGTGAAATGCCACTCGAAC
	Ludwigia_erecta_L130 CCGACTGATGTTGAAGAATCAGCGGATGAGTTGTGGTTAGGGGTGAAATGCCACTCGAAC
	Ludwigia_hyssopifolia_L149 CCGACTGATGTTGAAGAATCAGCGGATGAGTTGTGGTTAGGGGTGAAATGCCACTCGAAC
	Ludwigia_lagunae_L125 CCGACTGATGTTGAAGAATCAGCGGATGAGTTGTGGTTAGGGGTGAAATGCCACTCGAAC
	Ludwigia_microcarpa_L22d CCGACTGATGTTGAAGAATCAGCGGATGAGTTGTGGTTAGGGGTGAAATGCCACTCGAAC
	Ludwigia_octovalvis_KX827312 CCGACTGATGTTGAAGAATCAGCGGATGAGTTGTGGTTAGGGGTGAAATGCCACTCGAAC
	Ludwigia_perennis_L116 CCGACTGATGTTGAAGAATCAGCGGATGAGTTGTGGTTAGGGGTGAAATGCCACTCGAAC
	Ludwigia_sedoides_L7 CCGACTGATGTTGAAGAATCAGCGGATGAGTTGTGGTTAGGGGTGAAATGCCACTCGAAC
	Oenothera_biennis_NC_010361 CCGACTGATGTTGAAGAATCAGCGGATGAGTTGTGGTTAGGGGTGAAATGCCACTCGAAC
	Oenothera_curtiflora_MT726052 CCGACTGATGTTGAAGAATCAGCGGATGAGTTGTGGTTAGGGGTGAAATGCCACTCGAAC
	Oenothera_picensis_subsp_picensis_KX118607 CCGACTGATGTTGAAGAATCAGCGGATGAGTTGTGGTTAGGGGTGAAATGCCACTCGAAC
	Punica_granatum_KY635883 CCGACTGATGTTGAAGAATCAGCGGATGAGTTGTGGTTAGGGGTGAAATGCCACTCGAAC
	Woodfordia_fruticosa_NC_042898 CCGACTGATGTTGAAGAATCAGCGGATGAGTTGTGGTTAGGGGTGAAATGCCACTCGAAC
	Chamaenerion_angustifolium_MN481508 CCAGAGCTAGCTGGTTCTCCCCGAAATGCGTTGAGGCGCAGCAGTTGACTGGACATCTAG
	Chamaenerion_angustifolium_subsp_angustifolium_MZ353639 CCAGAGCTAGCTGGTTCTCCCCGAAATGCGTTGAGGCGCAGCAGTTGACTGGACATCTAG
	Circaea_alpina_subsp_caulescens_MZ353641 CCAGAGCTAGCTGGTTCTCCCCGAAATGCGTTGAGGCGCAGCAGTTGACTGGACATCTAG
	Circaea_alpina_subsp_micrantha_MZ353628 CCAGAGCTAGCTGGTTCTCCCCGAAATGCGTTGAGGCGCAGCAGTTGACTGGACATCTAG
	Circaea_cordata_cc CCAGAGCTAGCTGGTTCTCCCCGAAATGCGTTGAGGCGCAGCAGTTGACTGGACATCTAG
	Circaea_cordata_MZ353640 CCAGAGCTAGCTGGTTCTCCCCGAAATGCGTTGAGGCGCAGCAGTTGACTGGACATCTAG
	Circaea_glabrescens_MZ353635 CCAGAGCTAGCTGGTTCTCCCCGAAATGCGTTGAGGCGCAGCAGTTGACTGGACATCTAG
	Circaea_repens_MZ353636 CCAGAGCTAGCTGGTTCTCCCCGAAATGCGTTGAGGCGCAGCAGTTGACTGGACATCTAG
	Duabanga_grandiflora_NC_042899 CCAGAGCTAGCTGGTTCTCCCCGAAATGCGTTGAGGCGCAGCAGTTGACTGGGCATCTAG
	Epilobium_amurense_subsp_amurense_ea CCAGAGCTAGCTGGTTCTCCCCGAAATGCGTTGAGGCGCAGCAGTTGACTGGACATCTAG
	Epilobium_amurense_subsp_amurense_MZ353631 CCAGAGCTAGCTGGTTCTCCCCGAAATGCGTTGAGGCGCAGCAGTTGACTGGACATCTAG
	Epilobium_amurense_subsp_cephalostigma_MZ353633 CCAGAGCTAGCTGGTTCTCCCCGAAATGCGTTGAGGCGCAGCAGTTGACTGGACATCTAG
	Epilobium_cylindricum_MZ353634 CCAGAGCTAGCTGGTTCTCCCCGAAATGCGTTGAGGCGCAGCAGTTGACTGGACATCTAG
	Epilobium_hirsutum_MW539044 CCAGAGCTAGCTGGTTCTCCCCGAAATGCGTTGAGGCGCAGCAGTTGACTGGACATCTAG
	Epilobium_minutiflorum_MZ353629 CCAGAGCTAGCTGGTTCTCCCCGAAATGCGTTGAGGCGCAGCAGTTGACTGGACATCTAG
	Epilobium_platystigmatosum_ep CCAGAGCTAGCTGGTTCTCCCCGAAATGCGTTGAGGCGCAGCAGTTGACTGGACATCTAG
	Epilobium_royleanum_MW770451 CCAGAGCTAGCTGGTTCTCCCCGAAATGCGTTGAGGCGCAGCAGTTGACTGGACATCTAG
	Epilobium_sikkimense_MZ353637 CCAGAGCTAGCTGGTTCTCCCCGAAATGCGTTGAGGCGCAGCAGTTGACTGGACATCTAG
	Epilobium_tibetanum_MZ326160 CCAGAGCTAGCTGGTTCTCCCCGAAATGCGTTGAGGCGCAGCAGTTGACTGGACATCTAG
	Epilobium_ulleungensis_MH198310 CCAGAGCTAGCTGGTTCTCCCCGAAATGCGTTGAGGCGCAGCAGTTGACTGGACATCTAG
	Epilobium_williamsii_MZ353630 CCAGAGCTAGCTGGTTCTCCCCGAAATGCGTTGAGGCGCAGCAGTTGACTGGACATCTAG
	Fuchsia_lycioides_F4 CCAGAGCTAGCTGGTTCTCCCCGAAATGCGTTGAGGCGCAGCAGTTGACTGGACATCTAG
	Ludwigia_bonariensis_L56 CCAGAGCTAGCTGGTTCTCCCCGAAATGCGTTGAGGCGCAGCAGTTGACTGGACATCTAG
	Ludwigia_decurrens_L82 CCAGAGCTAGCTGGTTCTCCCCGAAATGCGTTGAGGCGCAGCAGTTGACTGGACATCTAG
	Ludwigia_erecta_L130 CCAGAGCTAGCTGGTTCTCCCCGAAATGCGTTGAGGCGCAGCAGTTGACTGGACATCTAG
	Ludwigia_hyssopifolia_L149 CCAGAGCTAGCTGGTTCTCCCCGAAATGCGTTGAGGCGCAGCAGTTGACTGGACATCTAG
	Ludwigia_lagunae_L125 CCAGAGCTAGCTGGTTCTCCCCGAAATGCGTTGAGGCGCAGCAGTTGACTGGACATCTAG
	Ludwigia_microcarpa_L22d CCAGAGCTAGCTGGTTCTCCCCGAAATGCGTTGAGGCGCAGCAGTTGACTGGACATCTAG
	Ludwigia_octovalvis_KX827312 CCAGAGCTAGCTGGTTCTCCCCGAAATGCGTTGAGGCGCAGCAGTTGACTGGACATCTAG
	Ludwigia_perennis_L116 CCAGAGCTAGCTGGTTCTCCCCGAAATGCGTTGAGGCGCAGCAGTTGACTGGACATCTAG
	Ludwigia_sedoides_L7 CCAGAGCTAGCTGGTTCTCCCCGAAATGCGTTGAGGCGCAGCAGTTGACTGGACATCTAG
	Oenothera_biennis_NC_010361 CCAGAGCTAGCTGGTTCTCCCCGAAATGCGTTGAGGCGCAGCAGTTGACTGGACATCTAG
	Oenothera_curtiflora_MT726052 CCAGAGCTAGCTGGTTCTCCCCGAAATGCGTTGAGGCGCAGCAGTTGACTGGACATCTAG
	Oenothera_picensis_subsp_picensis_KX118607 CCAGAGCTAGCTGGTTCTCCCCGAAATGCGTTGAGGCGCAGCAGTTGACTGGACATCTAG
	Punica_granatum_KY635883 CCAGAGCTAGCTGGTTCTCCCCGAAATGCGTTGAGGCGCAGCAGTTGACTGGACATCTAG
	Woodfordia_fruticosa_NC_042898 CCAGAGCTAGCTGGTTCTCCCCGAAATGCGTTGAGGCGCAGCAGTTGACTGGACATCTAG
	Chamaenerion_angustifolium_MN481508 GGGTAAAGCACTGTTTCGGTGCGGGCCGCGAGAGCGGTACCAAATCGAGGCAAACTCTGA
	Chamaenerion_angustifolium_subsp_angustifolium_MZ353639 GGGTAAAGCACTGTTTCGGTGCGGGCCGCGAGAGCGGTACCAAATCGAGGCAAACTCTGA
	Circaea_alpina_subsp_caulescens_MZ353641 GGGTAAAGCACTGTTTCGGTGCGGGCCGCGAGAGCGGTACCAAATCGAGGCAAACTCTGA
	Circaea_alpina_subsp_micrantha_MZ353628 GGGTAAAGCACTGTTTCGGTGCGGGCCGCGAGAGCGGTACCAAATCGAGGCAAACTCTGA
	Circaea_cordata_cc GGGTAAAGCACTGTTTCGGTGCGGGCCGCGAGAGCGGTACCAAATCGAGGCAAACTCTGA
	Circaea_cordata_MZ353640 GGGTAAAGCACTGTTTCGGTGCGGGCCGCGAGAGCGGTACCAAATCGAGGCAAACTCTGA
	Circaea_glabrescens_MZ353635 GGGTAAAGCACTGTTTCGGTGCGGGCCGCGAGAGCGGTACCAAATCGAGGCAAACTCTGA
	Circaea_repens_MZ353636 GGGTAAAGCACTGTTTCGGTGCGGGCCGCGAGAGCGGTACCAAATCGAGGCAAACTCTGA
	Duabanga_grandiflora_NC_042899 GGGTAAAGCACTGTTTCGGTGCGGGCCGCGAGAGCGGTACCAAATCGAGGCAAACTCTGA
	Epilobium_amurense_subsp_amurense_ea GGGTAAAGCACTGTTTCGGTGCGGGCCGCGAGAGCGGTACCAAATCGAGGCAAACTCTGA
	Epilobium_amurense_subsp_amurense_MZ353631 GGGTAAAGCACTGTTTCGGTGCGGGCCGCGAGAGCGGTACCAAATCGAGGCAAACTCTGA
	Epilobium_amurense_subsp_cephalostigma_MZ353633 GGGTAAAGCACTGTTTCGGTGCGGGCCGCGAGAGCGGTACCAAATCGAGGCAAACTCTGA
	Epilobium_cylindricum_MZ353634 GGGTAAAGCACTGTTTCGGTGCGGGCCGCGAGAGCGGTACCAAATCGAGGCAAACTCTGA
	Epilobium_hirsutum_MW539044 GGGTAAAGCACTGTTTCGGTGCGGGCCGCGAGAGCGGTACCAAATCGAGGCAAACTCTGA
	Epilobium_minutiflorum_MZ353629 GGGTAAAGCACTGTTTCGGTGCGGGCCGCGAGAGCGGTACCAAATCGAGGCAAACTCTGA
	Epilobium_platystigmatosum_ep GGGTAAAGCACTGTTTCGGTGCGGGCCGCGAGAGCGGTACCAAATCGAGGCAAACTCTGA
	Epilobium_royleanum_MW770451 GGGTAAAGCACTGTTTCGGTGCGGGCCGCGAGAGCGGTACCAAATCGAGGCAAACTCTGA
	Epilobium_sikkimense_MZ353637 GGGTAAAGCACTGTTTCGGTGCGGGCCGCGAGAGCGGTACCAAATCGAGGCAAACTCTGA
	Epilobium_tibetanum_MZ326160 GGGTAAAGCACTGTTTCGGTGCGGGCCGCGAGAGCGGTACCAAATCGAGGCAAACTCTGA
	Epilobium_ulleungensis_MH198310 GGGTAAAGCACTGTTTCGGTGCGGGCCGCGAGAGCGGTACCAAATCGAGGCAAACTCTGA
	Epilobium_williamsii_MZ353630 GGGTAAAGCACTGTTTCGGTGCGGGCCGCGAGAGCGGTACCAAATCGAGGCAAACTCTGA
	Fuchsia_lycioides_F4 GGGTAAAGCACTGTTTCGGTGCGGGCCGCGAGAGCGGTACCAAATCGAGGCAAACTCTGA
	Ludwigia_bonariensis_L56 GGGTAAAGCACTGTTTCGGTGCGGGCCGCGAGAGCGGTACCAAATCGAGGCAAACTCTGA
	Ludwigia_decurrens_L82 GGGTAAAGCACTGTTTCGGTGCGGGCCGCGAGAGCGGTACCAAATCGAGGCAAACTCTGA
	Ludwigia_erecta_L130 GGGTAAAGCACTGTTTCGGTGCGGGCCGCGAGAGCGGTACCAAATCGAGGCAAACTCTGA
	Ludwigia_hyssopifolia_L149 GGGTAAAGCACTGTTTCGGTGCGGGCCGCGAGAGCGGTACCAAATCGAGGCAAACTCTGA
	Ludwigia_lagunae_L125 GGGTAAAGCACTGTTTCGGTGCGGGCCGCGAGAGCGGTACCAAATCGAGGCAAACTCTGA
	Ludwigia_microcarpa_L22d GGGTAAAGCACTGTTTCGGTGCGGGCCGCGAGAGCGGTACCAAATCGAGGCAAACTCTGA
	Ludwigia_octovalvis_KX827312 GGGTAAAGCACTGTTTCGGTGCGGGCCGCGAGAGCGGTACCAAATCGAGGCAAACTCTGA
	Ludwigia_perennis_L116 GGGTAAAGCACTGTTTCGGTGCGGGCCGCGAGAGCGGTACCAAATCGAGGCAAACTCTGA
	Ludwigia_sedoides_L7 GGGTAAAGCACTGTTTCGGTGCGGGCCGCGAGAGCGGTACCAAATCAAGGCAAACTCTGA
	Oenothera_biennis_NC_010361 GGGTAAAGCACTGTTTCGGTGCGGGCCGCGTGAGCGGTACCAAATTGAGGCAAACTCTGA
	Oenothera_curtiflora_MT726052 GGGTAAAGCACTGTTTCGGTGCGGGCCGCGAGAGCGGTACCAAATCGAGGCAAACTCTGA
	Oenothera_picensis_subsp_picensis_KX118607 GGGTAAAGCACTGTTTCGGTGCGGGCCGCGTGAGCGGTACCAAATCGAGGCAAACTCTGA
	Punica_granatum_KY635883 GGGTAAAGCACTGTTTCGGTGCGGGCCGCGAGAGCGGTACCAAATCGAGGCAAACTCTGA
	Woodfordia_fruticosa_NC_042898 GGGTAAAGCACTGTTTCGGTGCGGGCCGCGAGAGCGGTACCAAATCGAGGCAAACTCTGA
	Chamaenerion_angustifolium_MN481508 ATACTAGATATGACCTCCAAATA-------------------------ATAGGGGTCAAG
	Chamaenerion_angustifolium_subsp_angustifolium_MZ353639 ATACTAGATATGACCTCCAAATA-------------------------ATAGGGGTCAAG
	Circaea_alpina_subsp_caulescens_MZ353641 ATACTAGATATGACCTCAAAATA-------------------------ATAGGGGTCAAG
	Circaea_alpina_subsp_micrantha_MZ353628 ATACTAGATATGACCTCAAAATA-------------------------ATAGGGGTCAAG
	Circaea_cordata_cc ATACTAGATATGACCTCAAAATA-------------------------ATAGGGGTCAAG
	Circaea_cordata_MZ353640 ATACTAGATATGACCTCAAAATA-------------------------ATAGGGGTCAAG
	Circaea_glabrescens_MZ353635 ATACTAGATATGACCTCAAAATA-------------------------ATAGGGGTCAAG
	Circaea_repens_MZ353636 ATACTAGATATGACCTCAAAATA-------------------------ATAGGGGTCAAG
	Duabanga_grandiflora_NC_042899 ATACTAGATATGACCTCAAAATA-------------------------ATAGGGGTCAAG
	Epilobium_amurense_subsp_amurense_ea ATACTAGATATGACCTCCAAATA-------------------------ATAGGGGTCAAG
	Epilobium_amurense_subsp_amurense_MZ353631 ATACTAGATATGACCTCCAAATA-------------------------ATAGGGGTCAAG
	Epilobium_amurense_subsp_cephalostigma_MZ353633 ATACTAGATATGACCTCCAAATA-------------------------ATAGGGGTCAAG
	Epilobium_cylindricum_MZ353634 ATACTAGATATGACCTCCAAATA-------------------------ATAGGGGTCAAG
	Epilobium_hirsutum_MW539044 ATACTAGATATGACCTCCAAATA-------------------------ATAGGGGTCAAG
	Epilobium_minutiflorum_MZ353629 ATACTAGATATGACCTCCAAATA-------------------------ATAGGGGTCAAG
	Epilobium_platystigmatosum_ep ATACTAGATATGACCTCCAAATA-------------------------ATAGGGGTCAAG
	Epilobium_royleanum_MW770451 ATACTAGATATGACCTCCAAATA-------------------------ATAGGGGTCAAG
	Epilobium_sikkimense_MZ353637 ATACTAGATATGACCTCCAAATA-------------------------ATAGGGGTCAAG
	Epilobium_tibetanum_MZ326160 ATACTAGATATGACCTCCAAATA-------------------------ATAGGGGTCAAG
	Epilobium_ulleungensis_MH198310 ATACTAGATATGACCTCCAAATA-------------------------ATAGGGGTCAAG
	Epilobium_williamsii_MZ353630 ATACTAGATATGACCTCCAAATA-------------------------ATAGGGGTCAAG
	Fuchsia_lycioides_F4 ATACTAGATATGACCTCCAAATA-------------------------ATAGGGGTCAAG
	Ludwigia_bonariensis_L56 ATACTAGATATGACCTCAAAATA-------------------------ATAGGGGTCAAG
	Ludwigia_decurrens_L82 ATACTAGATATGACCTCAAAATA-------------------------ATAGGGGTCAAG
	Ludwigia_erecta_L130 ATACTAGATATGACCTCAAAATA-------------------------ATAGGGGTCAAG
	Ludwigia_hyssopifolia_L149 ATACTAGATATGACCTCAAAATA-------------------------ATAGGGGTCAAG
	Ludwigia_lagunae_L125 ATACTAGATATGACCTCAAAATA-------------------------ATAGGGGTCAAG
	Ludwigia_microcarpa_L22d ATACTAGATATGACCTCAAAATA-------------------------ATAGGGGTCAAG
	Ludwigia_octovalvis_KX827312 ATACTAGATATGACCTCAAAATA-------------------------ATAGGGGTCAAG
	Ludwigia_perennis_L116 ATACTAGATATGACCTCAAA-------------------------------GGGGTCAAG
	Ludwigia_sedoides_L7 ATACTAGATATGACCTCAAAATA-------------------------ATAGGGGTCAAG
	Oenothera_biennis_NC_010361 ATACTAGATATGACCTCAAAATATCATCAAAATCATACATAAATCATAAATAGGGTCAAG
	Oenothera_curtiflora_MT726052 ATACTAGATATGACCTCAAAATA-------------------------ATAGGGGTCAAG
	Oenothera_picensis_subsp_picensis_KX118607 ATACTAGATATGACCTCAAAATATCATCAAAATCATAAATA----------GGGGTCAAG
	Punica_granatum_KY635883 ATACTAGATATGACCTCAAAATA-------------------------ATAGGGGTCAAG
	Woodfordia_fruticosa_NC_042898 ATACTAGATATGACCTCAAAATA-------------------------ATAGGGGTCAAG
	Chamaenerion_angustifolium_MN481508 GTCGGCCAGTGAGACGATGGGGGATAAGCTTCATCGTCGAGAGGGAAACAGCCCGGATCA
	Chamaenerion_angustifolium_subsp_angustifolium_MZ353639 GTCGGCCAGTGAGACGATGGGGGATAAGCTTCATCGTCGAGAGGGAAACAGCCCGGATCA
	Circaea_alpina_subsp_caulescens_MZ353641 GTCGGCCAGTGAGACGATGGGGGATAAGCTTCATCGTCGAGAGGGAAACAGCCCGGATCA
	Circaea_alpina_subsp_micrantha_MZ353628 GTCGGCCAGTGAGACGATGGGGGATAAGCTTCATCGTCGAGAGGGAAACAGCCCGGATCA
	Circaea_cordata_cc GTCGGCCAGTGAGACGATGGGGGATAAGCTTCATCGTCGAGAGGGAAACAGCCCGGATCA
	Circaea_cordata_MZ353640 GTCGGCCAGTGAGACGATGGGGGATAAGCTTCATCGTCGAGAGGGAAACAGCCCGGATCA
	Circaea_glabrescens_MZ353635 GTCGGCCAGTGAGACGATGGGGGATAAGCTTCATCGTCGAGAGGGAAACAGCCCGGATCA
	Circaea_repens_MZ353636 GTCGGCCAGTGAGACGATGGGGGATAAGCTTCATCGTCGAGAGGGAAACAGCCCGGATCA
	Duabanga_grandiflora_NC_042899 GTCGGCCAGTGAGACGATGGGGGATAAGCTTCATCGTCGAGAGGGAAACAGCCCGGATCA
	Epilobium_amurense_subsp_amurense_ea GTCGGCCAGTGAGACGATGGGGGATAAGCTTCATCGTCGAGAGGGAAACAGCCCGGATCA
	Epilobium_amurense_subsp_amurense_MZ353631 GTCGGCCAGTGAGACGATGGGGGATAAGCTTCATCGTCGAGAGGGAAACAGCCCGGATCA
	Epilobium_amurense_subsp_cephalostigma_MZ353633 GTCGGCCAGTGAGACGATGGGGGATAAGCTTCATCGTCGAGAGGGAAACAGCCCGGATCA
	Epilobium_cylindricum_MZ353634 GTCGGCCAGTGAGACGATGGGGGATAAGCTTCATCGTCGAGAGGGAAACAGCCCGGATCA
	Epilobium_hirsutum_MW539044 GTCGGCCAGTGAGACGATGGGGGATAAGCTTCATCGTCGAGAGGGAAACAGCCCGGATCA
	Epilobium_minutiflorum_MZ353629 GTCGGCCAGTGAGACGATGGGGGATAAGCTTCATCGTCGAGAGGGAAACAGCCCGGATCA
	Epilobium_platystigmatosum_ep GTCGGCCAGTGAGACGATGGGGGATAAGCTTCATCGTCGAGAGGGAAACAGCCCGGATCA
	Epilobium_royleanum_MW770451 GTCGGCCAGTGAGACGATGGGGGATAAGCTTCATCGTCGAGAGGGAAACAGCCCGGATCA
	Epilobium_sikkimense_MZ353637 GTCGGCCAGTGAGACGATGGGGGATAAGCTTCATCGTCGAGAGGGAAACAGCCCGGATCA
	Epilobium_tibetanum_MZ326160 GTCGGCCAGTGAGACGATGGGGGATAAGCTTCATCGTCGAGAGGGAAACAGCCCGGATCA
	Epilobium_ulleungensis_MH198310 GTCGGCCAGTGAGACGATGGGGGATAAGCTTCATCGTCGAGAGGGAAACAGCCCGGATCA
	Epilobium_williamsii_MZ353630 GTCGGCCAGTGAGACGATGGGGGATAAGCTTCATCGTCGAGAGGGAAACAGCCCGGATCA
	Fuchsia_lycioides_F4 GTCGGCCAGTGAGACGATGGGGGATAAGCTTCATCGTCGAGAGGGAAACAGCCCGGATCA
	Ludwigia_bonariensis_L56 GTCGGCCAGTGAGACGATGGGGGATAAGCTTCATCGTCGAGAGGGAAACAGCCCGGATCA
	Ludwigia_decurrens_L82 GTCGGCCAGTGAGACGATGGGGGATAAGCTTCATCGTCGAGAGGGAAACAGCCCGGATCA
	Ludwigia_erecta_L130 GTCGGCCAGTGAGACGATGGGGGATAAGCTTCATCGTCGAGAGGGAAACAGCCCGGATCA
	Ludwigia_hyssopifolia_L149 GTCGGCCAGTGAGACGATGGGGGATAAGCTTCATCGTCGAGAGGGAAACAGCCCGGATCA
	Ludwigia_lagunae_L125 GTCGGCCAGTGAGACGATGGGGGATAAGCTTCATCGTCGAGAGGGAAACAGCCCGGATCA
	Ludwigia_microcarpa_L22d GTCGGCCAGTGAGACGATGGGGGATAAGCTTCATCGTCGAGAGGGAAACAGCCCGGATCA
	Ludwigia_octovalvis_KX827312 GTCGGCCAGTGAGACGATGGGGGATAAGCTTCATCGTCGAGAGGGAAACAGCCCGGATCA
	Ludwigia_perennis_L116 GTCGGCCAGTGAGACGATGGGGGATAAGCTTCATCGTCGAGAGGGAAACAGCCCGGATCA
	Ludwigia_sedoides_L7 GTCGGCCAGTGAGACGATGGGGGATAAGCTTCATCGTCGAGAGGGAAACAGCCCGGATCA
	Oenothera_biennis_NC_010361 GTCGGCCAGTGAGACGATGGGGGATAAGCTTCATCGTCGAGAGGGAAACAGCCCGGATCA
	Oenothera_curtiflora_MT726052 GTCGGCCAGTGAGACGATGGGGGATAAGCTTCATCGTCGAGAGGGAAACAGCCCGGATCA
	Oenothera_picensis_subsp_picensis_KX118607 GTCGGCCAGTGAGACGATGGGGGATAAGCTTCATCGTCGAGAGGGAAACAGCCCGGATCA
	Punica_granatum_KY635883 GTCGGCCAGTGAGACGATGGGGGATAAGCTTCATCGTCGAGAGGGAAACAGCCCGGATCA
	Woodfordia_fruticosa_NC_042898 GTCGGCCAGTGAGACGATGGGGGATAAGCTTCATCGTCGAGAGGGAAACAGCCCGGATCA
	Chamaenerion_angustifolium_MN481508 CCAGCTAAGGCCCCTAAATGACCGCTCAGTGATAAAGGAGGTAAGGGTGCAGAGACAGCC
	Chamaenerion_angustifolium_subsp_angustifolium_MZ353639 CCAGCTAAGGCCCCTAAATGACCGCTCAGTGATAAAGGAGGTAAGGGTGCAGAGACAGCC
	Circaea_alpina_subsp_caulescens_MZ353641 CCAGCTAAGGCCCCTAAATGACCGCTCAGTGATAAAGGAGGTAAGGGTGCAGAGACAGCC
	Circaea_alpina_subsp_micrantha_MZ353628 CCAGCTAAGGCCCCTAAATGACCGCTCAGTGATAAAGGAGGTAAGGGTGCAGAGACAGCC
	Circaea_cordata_cc CCAGCTAAGGCCCCTAAATGACCGCTCAGTGATAAAGGAGGTAAGGGTGCAGAGACAGCC
	Circaea_cordata_MZ353640 CCAGCTAAGGCCCCTAAATGACCGCTCAGTGATAAAGGAGGTAAGGGTGCAGAGACAGCC
	Circaea_glabrescens_MZ353635 CCAGCTAAGGCCCCTAAATGACCGCTCAGTGATAAAGGAGGTAAGGGTGCAGAGACAGCC
	Circaea_repens_MZ353636 CCAGCTAAGGCCCCTAAATGACCGCTCAGTGATAAAGGAGGTAAGGGTGCAGAGACAGCC
	Duabanga_grandiflora_NC_042899 CCAGCTAAGGCCCCTAAATGACCGCTCAGTGATAAAGGAGGTAAGGGTGCAGAGACAGCC
	Epilobium_amurense_subsp_amurense_ea CCAGCTAAGGCCCCTAAATGACCGCTCAGTGATAAAGGAGGTAAGGGTGCAGAGACAGCC
	Epilobium_amurense_subsp_amurense_MZ353631 CCAGCTAAGGCCCCTAAATGACCGCTCAGTGATAAAGGAGGTAAGGGTGCAGAGACAGCC
	Epilobium_amurense_subsp_cephalostigma_MZ353633 CCAGCTAAGGCCCCTAAATGACCGCTCAGTGATAAAGGAGGTAAGGGTGCAGAGACAGCC
	Epilobium_cylindricum_MZ353634 CCAGCTAAGGCCCCTAAATGACCGCTCAGTGATAAAGGAGGTAAGGGTGCAGAGACAGCC
	Epilobium_hirsutum_MW539044 CCAGCTAAGGCCCCTAAATGACCGCTCAGTGATAAAGGAGGTAAGGGTGCAGAGACAGCC
	Epilobium_minutiflorum_MZ353629 CCAGCTAAGGCCCCTAAATGACCGCTCAGTGATAAAGGAGGTAAGGGTGCAGAGACAGCC
	Epilobium_platystigmatosum_ep CCAGCTAAGGCCCCTAAATGACCGCTCAGTGATAAAGGAGGTAAGGGTGCAGAGACAGCC
	Epilobium_royleanum_MW770451 CCAGCTAAGGCCCCTAAATGACCGCTCAGTGATAAAGGAGGTAAGGGTGCAGAGACAGCC
	Epilobium_sikkimense_MZ353637 CCAGCTAAGGCCCCTAAATGACCGCTCAGTGATAAAGGAGGTAAGGGTGCAGAGACAGCC
	Epilobium_tibetanum_MZ326160 CCAGCTAAGGCCCCTAAATGACCGCTCAGTGATAAAGGAGGTAAGGGTGCAGAGACAGCC
	Epilobium_ulleungensis_MH198310 CCAGCTAAGGCCCCTAAATGACCGCTCAGTGATAAAGGAGGTAAGGGTGCAGAGACAGCC
	Epilobium_williamsii_MZ353630 CCAGCTAAGGCCCCTAAATGACCGCTCAGTGATAAAGGAGGTAAGGGTGCAGAGACAGCC
	Fuchsia_lycioides_F4 CCAGCTAAGGCCCCTAAATGACCGCTCAGTGATAAAGGAGGTAAGGGTGCAGAGACAGCC
	Ludwigia_bonariensis_L56 CCAGCTAAGGCCCCTAAATGATCGCTCAGTGATAAAGGAGGTAAGGGTGCAGAGACAGCC
	Ludwigia_decurrens_L82 CCAGCTAAGGCCCCTAAATGATCGCTCAGTGATAAAGGAGGTAAGGGTGCAGAGACAGCC
	Ludwigia_erecta_L130 CCAGCTAAGGCCCCTAAATGACCGCTCAGTGATAAAGGAGGTAAGGGTGCAGAGACAGCC
	Ludwigia_hyssopifolia_L149 CCAGCTAAGGCCCCTAAATGACCGCTCAGTGATAAAGGAGGTAAGGGTGCAGAGACAGCC
	Ludwigia_lagunae_L125 CCAGCTAAGGCCCCTAAATGATCGCTCAGTGATAAAGGAGGTAAGGGTGCAGAGACAGCC
	Ludwigia_microcarpa_L22d CCAGCTAAGGCCCCTAAATGACCGCTCAGTGATAAAGGAGGTAAGGGTGCAGAGACAGCC
	Ludwigia_octovalvis_KX827312 CCAGCTAAGGCCCCTAAATGATCGCTCAGTGATAAAGGAGGTAAGGGTGCAGAGACAGCC
	Ludwigia_perennis_L116 CCAGCTAAGGCCCCTAAATGACCGCTCAGTGATAAAGGAGGTAAGGGTGCAGAGACAGCC
	Ludwigia_sedoides_L7 CCAGCTAAGGCCCCTAAATGATCGCTCAGTGATAAAGGAGGTAAGGGTGCAGAGACAGCC
	Oenothera_biennis_NC_010361 CCAGCTAAGGCCCCTAAATGACCGCTCAGTGATAAAGGAGGTAAGGGTGCAGAGACAGCC
	Oenothera_curtiflora_MT726052 CCAGCTAAGGCCCCTAAATGACCGCTCAGTGATAAAGGAGGTAAGGGTGCAGAGACAGCC
	Oenothera_picensis_subsp_picensis_KX118607 CCAGCTAAGGCCCCTAAATGACCGCTCAGTGATAAAGGAGGTAAGGGTGCAGAGACAGCC
	Punica_granatum_KY635883 CCAGCTAAGGCCCCTAAATGACCGCTCAGTGATAAAGGAGGTAAGGGTGCAGAGACAGCC
	Woodfordia_fruticosa_NC_042898 CCAGCTAAGGCCCCTAAATGACCGCTCAGTGATAAAGGAGGTAAGGGTGCAGAGACAGCC
	Chamaenerion_angustifolium_MN481508 AGGAGGTTTGCCTAGAAGCAGCCACCCTTGAAAGAGTGCGTAATAGCTCACTGATCGAGC
	Chamaenerion_angustifolium_subsp_angustifolium_MZ353639 AGGAGGTTTGCCTAGAAGCAGCCACCCTTGAAAGAGTGCGTAATAGCTCACTGATCGAGC
	Circaea_alpina_subsp_caulescens_MZ353641 AGGAGGTTTGCCTAGAAGCAGCCACCCTTGAAAGAGTGCGTAATAGCTCACTGATCGAGC
	Circaea_alpina_subsp_micrantha_MZ353628 AGGAGGTTTGCCTAGAAGCAGCCACCCTTGAAAGAGTGCGTAATAGCTCACTGATCGAGC
	Circaea_cordata_cc AGGAGGTTTGCCTAGAAGCAGCCACCCTTGAAAGAGTGCGTAATAGCTCACTGATCGAGC
	Circaea_cordata_MZ353640 AGGAGGTTTGCCTAGAAGCAGCCACCCTTGAAAGAGTGCGTAATAGCTCACTGATCGAGC
	Circaea_glabrescens_MZ353635 AGGAGGTTTGCCTAGAAGCAGCCACCCTTGAAAGAGTGCGTAATAGCTCACTGATCGAGC
	Circaea_repens_MZ353636 AGGAGGTTTGCCTAGAAGCAGCCACCCTTGAAAGAGTGCGTAATAGCTCACTGATCGAGC
	Duabanga_grandiflora_NC_042899 AGGAGGTTTGCCTAGAAGCAGCCACCCTTGAAAGAGTGCGTAATAGCTCACTGATCGAGC
	Epilobium_amurense_subsp_amurense_ea AGGAGGTTTGCCTAGAAGCAGCCACCCTTGAAAGAGTGCGTAATAGCTCACTGATCGAGC
	Epilobium_amurense_subsp_amurense_MZ353631 AGGAGGTTTGCCTAGAAGCAGCCACCCTTGAAAGAGTGCGTAATAGCTCACTGATCGAGC
	Epilobium_amurense_subsp_cephalostigma_MZ353633 AGGAGGTTTGCCTAGAAGCAGCCACCCTTGAAAGAGTGCGTAATAGCTCACTGATCGAGC
	Epilobium_cylindricum_MZ353634 AGGAGGTTTGCCTAGAAGCAGCCACCCTTGAAAGAGTGCGTAATAGCTCACTGATCGAGC
	Epilobium_hirsutum_MW539044 AGGAGGTTTGCCTAGAAGCAGCCACCCTTGAAAGAGTGCGTAATAGCTCACTGATCGAGC
	Epilobium_minutiflorum_MZ353629 AGGAGGTTTGCCTAGAAGCAGCCACCCTTGAAAGAGTGCGTAATAGCTCACTGATCGAGC
	Epilobium_platystigmatosum_ep AGGAGGTTTGCCTAGAAGCAGCCACCCTTGAAAGAGTGCGTAATAGCTCACTGATCGAGC
	Epilobium_royleanum_MW770451 AGGAGGTTTGCCTAGAAGCAGCCACCCTTGAAAGAGTGCGTAATAGCTCACTGATCGAGC
	Epilobium_sikkimense_MZ353637 AGGAGGTTTGCCTAGAAGCAGCCACCCTTGAAAGAGTGCGTAATAGCTCACTGATCGAGC
	Epilobium_tibetanum_MZ326160 AGGAGGTTTGCCTAGAAGCAGCCACCCTTGAAAGAGTGCGTAATAGCTCACTGATCGAGC
	Epilobium_ulleungensis_MH198310 AGGAGGTTTGCCTAGAAGCAGCCACCCTTGAAAGAGTGCGTAATAGCTCACTGATCGAGC
	Epilobium_williamsii_MZ353630 AGGAGGTTTGCCTAGAAGCAGCCACCCTTGAAAGAGTGCGTAATAGCTCACTGATCGAGC
	Fuchsia_lycioides_F4 AGGAGGTTTGCCTAGAAGCAGCCACCCTTGAAAGAGTGCGTAATAGCTCACTGATCGAGC
	Ludwigia_bonariensis_L56 AGGAGGTTTGCCTAGAAGCAGCCACCCTTGAAAGAGTGCGTAATAGCTCACTGATCGAGC
	Ludwigia_decurrens_L82 AGGAGGTTTGCCTAGAAGCAGCCACCCTTGAAAGAGTGCGTAATAGCTCACTGATCGAGC
	Ludwigia_erecta_L130 AGGAGGTTTGCCTAGAAGCAGCCACCCTTGAAAGAGTGCGTAATAGCTCACTGATCGAGC
	Ludwigia_hyssopifolia_L149 AGGAGGTTTGCCTAGAAGCAGCCACCCTTGAAAGAGTGCGTAATAGCTCACTGATCGAGC
	Ludwigia_lagunae_L125 AGGAGGTTTGCCTAGAAGCAGCCACCCTTGAAAGAGTGCGTAATAGCTCACTGATCGAGC
	Ludwigia_microcarpa_L22d AGGAGGTTTGCCTAGAAGCAGCCACCCTTGAAAGAGTGCGTAATAGCTCACTGATCGAGC
	Ludwigia_octovalvis_KX827312 AGGAGGTTTGCCTAGAAGCAGCCACCCTTGAAAGAGTGCGTAATAGCTCACTGATCGAGC
	Ludwigia_perennis_L116 AGGAGGTTTGCCTAGAAGCAGCCACCCTTGAAAGAGTGCGTAATAGCTCACTGATCGAGC
	Ludwigia_sedoides_L7 AGGAGGTTTGCCTAGAAGCAGCCACCCTTGAAAGAGTGCGTAATAGCTCACTGATCGAGC
	Oenothera_biennis_NC_010361 AGGAGGTTTGCCTAGAAGCAGCCACCCTTCAAAGAGTGCGTAATAGCTCACTGATCGAGC
	Oenothera_curtiflora_MT726052 AGGAGGTTTGCCTAGAAGCAGCCACCCTTGAAAGAGTGCGTAATAGCTCACTGATCGAGC
	Oenothera_picensis_subsp_picensis_KX118607 AGGAGGTTTGCCTAGAAGCAGCCACCCTTCAAAGAGTGCGTAATAGCTCACTGATCGAGC
	Punica_granatum_KY635883 AGGAGGTTTGCCTAGAAGCAGCCACCCTTGAAAGAGTGCGTAATAGCTCACTGATCGAGC
	Woodfordia_fruticosa_NC_042898 AGGAGGTTTGCCTAGAAGCAGCCACCCTTGAAAGAGTGCGTAATAGCTCACTGATCGAGC
	Chamaenerion_angustifolium_MN481508 GCTCTTGCGCCGAAGATGAACGGGGCTAAGCGATCTGCCGAAGCTGTGGGATGTAAAAAT
	Chamaenerion_angustifolium_subsp_angustifolium_MZ353639 GCTCTTGCGCCGAAGATGAACGGGGCTAAGCGATCTGCCGAAGCTGTGGGATGTAAAAAT
	Circaea_alpina_subsp_caulescens_MZ353641 GCTCTTGCGCCGAAGATGAACGGGGCTAAGCGATCTGCCGAAGCTGTGGGATGTAAAAAT
	Circaea_alpina_subsp_micrantha_MZ353628 GCTCTTGCGCCGAAGATGAACGGGGCTAAGCGATCTGCCGAAGCTGTGGGATGTAAAAAT
	Circaea_cordata_cc GCTCTTGCGCCGAAGATGAACGGGGCTAAGCGATCTGCCGAAGCTGTGGGATGTAAAAAT
	Circaea_cordata_MZ353640 GCTCTTGCGCCGAAGATGAACGGGGCTAAGCGATCTGCCGAAGCTGTGGGATGTAAAAAT
	Circaea_glabrescens_MZ353635 GCTCTTGCGCCGAAGATGAACGGGGCTAAGCGATCTGCCGAAGCTGTGGGATGTAAAAAT
	Circaea_repens_MZ353636 GCTCTTGCGCCGAAGATGAACGGGGCTAAGCGATCTGCCGAAGCTGTGGGATGTAAAAAT
	Duabanga_grandiflora_NC_042899 GCTCTTGCGCCGAAGATGAACGGGGCTAAGCGATCTGCCGAAGCTGTGGGATGTAAAAAT
	Epilobium_amurense_subsp_amurense_ea GCTCTTGCGCCGAAGATGAACGGGGCTAAGCGATCTGCCGAAGCTGTGGGATGTAAAAAT
	Epilobium_amurense_subsp_amurense_MZ353631 GCTCTTGCGCCGAAGATGAACGGGGCTAAGCGATCTGCCGAAGCTGTGGGATGTAAAAAT
	Epilobium_amurense_subsp_cephalostigma_MZ353633 GCTCTTGCGCCGAAGATGAACGGGGCTAAGCGATCTGCCGAAGCTGTGGGATGTAAAAAT
	Epilobium_cylindricum_MZ353634 GCTCTTGCGCCGAAGATGAACGGGGCTAAGCGATCTGCCGAAGCTGTGGGATGTAAAAAT
	Epilobium_hirsutum_MW539044 GCTCTTGCGCCGAAGATGAACGGGGCTAAGCGATCTGCCGAAGCTGTGGGATGTAAAAAT
	Epilobium_minutiflorum_MZ353629 GCTCTTGCGCCGAAGATGAACGGGGCTAAGCGATCTGCCGAAGCTGTGGGATGTAAAAAT
	Epilobium_platystigmatosum_ep GCTCTTGCGCCGAAGATGAACGGGGCTAAGCGATCTGCCGAAGCTGTGGGATGTAAAAAT
	Epilobium_royleanum_MW770451 GCTCTTGCGCCGAAGATGAACGGGGCTAAGCGATCTGCCGAAGCTGTGGGATGTAAAAAT
	Epilobium_sikkimense_MZ353637 GCTCTTGCGCCGAAGATGAACGGGGCTAAGCGATCTGCCGAAGCTGTGGGATGTAAAAAT
	Epilobium_tibetanum_MZ326160 GCTCTTGCGCCGAAGATGAACGGGGCTAAGCGATCTGCCGAAGCTGTGGGATGTAAAAAT
	Epilobium_ulleungensis_MH198310 GCTCTTGCGCCGAAGATGAACGGGGCTAAGCGATCTGCCGAAGCTGTGGGATGTAAAAAT
	Epilobium_williamsii_MZ353630 GCTCTTGCGCCGAAGATGAACGGGGCTAAGCGATCTGCCGAAGCTGTGGGATGTAAAAAT
	Fuchsia_lycioides_F4 GCTCTTGCGCCGAAGATGAACGGGGCTAAGCGATCTGCCGAAGCTGTGGGATGTAAAAAT
	Ludwigia_bonariensis_L56 GCTCTTGCGCCGAAGATGAACGGGGCTAAGCGATCTGCCGAAGCTGTGGGATGTAAAAAA
	Ludwigia_decurrens_L82 GCTCTTGCGCCGAAGATGAACGGGGCTAAGCGATCTGCCGAAGCTGTGGGATGTAAAAAA
	Ludwigia_erecta_L130 GCTCTTGCGCCGAAGATGAACGGGGCTAAGCGATCTGCCGAAGCTGTGGGATGTAAAAAA
	Ludwigia_hyssopifolia_L149 GCTCTTGCGCCGAAGATGAACGGGGCTAAGCGATCTGCCGAAGCTGTGGGATGTAAAAAA
	Ludwigia_lagunae_L125 GCTCTTGCGCCGAAGATGAACGGGGCTAAGCGATCTGCCGAAGCTGTGGGATGTAAAAAA
	Ludwigia_microcarpa_L22d GCTCTTGCGCCGAAGATGAACGGGGCTAAGCGATCTGCCGAAGCTGTGGGATGTAAAAAA
	Ludwigia_octovalvis_KX827312 GCTCTTGCGCCGAAGATGAACGGGGCTAAGCGATCTGCCGAAGCTGTGGGATGTAAAAAA
	Ludwigia_perennis_L116 GCTCTTGCGCCGAAGATGAACGGGGCTAAGCGATCTGCCGAAGCTGTGGGATGTAAAAAA
	Ludwigia_sedoides_L7 GCTCTTGCGCCGAAGATGAACGGGGCTAAGCGATCTGCCGAAGCTGTGGGATGTAAAAAA
	Oenothera_biennis_NC_010361 GCTCTTGCGCCGAAGATGAACGGGGCTAAGCGATCTGCCGAAGCTGTGGGATGTAAAAAT
	Oenothera_curtiflora_MT726052 GCTCTTGCGCCGAAGATGAACGGGGCTAAGCGATCTGCCGAAGCTGTGGGATGTAAAAAT
	Oenothera_picensis_subsp_picensis_KX118607 GCTCTTGCGCCGAAGATGAACGGGGCTAAGCGATCTGCCGAAGCTGTGGGATGTAAAAAT
	Punica_granatum_KY635883 GCTCTTGCGCCGAAGATGAACGGGGCTAAGCGATCTGCCGAAGCTGTGGGATGTAAAAAT
	Woodfordia_fruticosa_NC_042898 GCTCTTGCGCCGAAGATGAACGGGGCTAAGCGATCTGCCGAAGCTGTGGGATGTAAAAAT
	Chamaenerion_angustifolium_MN481508 GCATCGGTAGGGGAGCGTTCCGCCTTAGAGGGAAGCAACCGCGAGAGCGGCGGTGGACGA
	Chamaenerion_angustifolium_subsp_angustifolium_MZ353639 GCATCGGTAGGGGAGCGTTCCGCCTTAGAGGGAAGCAACCGCGAGAGCGGCGGTGGACGA
	Circaea_alpina_subsp_caulescens_MZ353641 GCATCGGTAGGGGAGCGTTCCGCCTTAGAGGGAAGCACCCGCGAGAGCGGGCGTGGACGA
	Circaea_alpina_subsp_micrantha_MZ353628 GCATCGGTAGGGGAGCGTTCCGCCTTAGAGGGAAGCACCCGCGAGAGCGGGCGTGGACGA
	Circaea_cordata_cc GCATCGGTAGGGGAGCGTTCCGCCTTAGAGGGAAGCACCCGCGAGAGCGGGCGTGGACGA
	Circaea_cordata_MZ353640 GCATCGGTAGGGGAGCGTTCCGCCTTAGAGGGAAGCACCCGCGAGAGCGGGCGTGGACGA
	Circaea_glabrescens_MZ353635 GCATCGGTAGGGGAGCGTTCCGCCTTAGAGGGAAGCACCCGCGAGAGCGGGCGTGGACGA
	Circaea_repens_MZ353636 GCATCGGTAGGGGAGCGTTCCGCCTTAGAGGGAAGCACCCGCGAGAGCGGGCGTGGACGA
	Duabanga_grandiflora_NC_042899 GCATCGGTAGGGGAGCGTTCCGCCTTAGAGGGAAGCACCCGCGAGAGCAGTGGTGGACGA
	Epilobium_amurense_subsp_amurense_ea GCATCGGTAGGGGAGCGTTCCGCCTTAGAGGGAAGCAACCGCGAGAGCGGCGGTGGACGA
	Epilobium_amurense_subsp_amurense_MZ353631 GCATCGGTAGGGGAGCGTTCCGCCTTAGAGGGAAGCAACCGCGAGAGCGGCGGTGGACGA
	Epilobium_amurense_subsp_cephalostigma_MZ353633 GCATCGGTAGGGGAGCGTTCCGCCTTAGAGGGAAGCAACCGCGAGAGCGGCGGTGGACGA
	Epilobium_cylindricum_MZ353634 GCATCGGTAGGGGAGCGTTCCGCCTTAGAGGGAAGCAACCGCGAGAGCGGCGGTGGACGA
	Epilobium_hirsutum_MW539044 GCATCGGTAGGGGAGCGTTCCGCCTTAGAGGGAAGCAACCGCGAGAGCGGCGGTGGACGA
	Epilobium_minutiflorum_MZ353629 GCATCGGTAGGGGAGCGTTCCGCCTTAGAGGGAAGCAACCGCGAGAGCGGCGGTGGACGA
	Epilobium_platystigmatosum_ep GCATCGGTAGGGGAGCGTTCCGCCTTAGAGGGAAGCAACCGCGAGAGCGGCGGTGGACGA
	Epilobium_royleanum_MW770451 GCATCGGTAGGGGAGCGTTCCGCCTTAGAGGGAAGCAACCGCGAGAGCGGCGGTGGACGA
	Epilobium_sikkimense_MZ353637 GCATCGGTAGGGGAGCGTTCCGCCTTAGAGGGAAGCAACCGCGAGAGCGGCGGTGGACGA
	Epilobium_tibetanum_MZ326160 GCATCGGTAGGGGAGCGTTCCGCCTTAGAGGGAAGCAACCGCGAGAGCGGCGGTGGACGA
	Epilobium_ulleungensis_MH198310 GCATCGGTAGGGGAGCGTTCCGCCTTAGAGGGAAGCAACCGCGAGAGCGGCGGTGGACGA
	Epilobium_williamsii_MZ353630 GCATCGGTAGGGGAGCGTTCCGCCTTAGAGGGAAGCAACCGCGAGAGCGGCGGTGGACGA
	Fuchsia_lycioides_F4 GCATCGGTAGGGGAGCGTTCCGCCTTAGAGGGAAGCACCCGCGAGAGCGGGGGTGGACGA
	Ludwigia_bonariensis_L56 GCATCGGTAGGGGAGCGTTCCGCCTTAGAGGGAAGCACCCGCGAGAGCGGGGGTGGACGA
	Ludwigia_decurrens_L82 GCATCGGTAGGGGAGCGTTCCGCCTTAGAGGGAAGCACCCGCGAGAGCGGCGGTGGACGA
	Ludwigia_erecta_L130 GCATCGGTAGGGGAGCGTTCCGCCTTAGAGGGAAGCACCCGCGAGAGCGGGGGTGGACGA
	Ludwigia_hyssopifolia_L149 GCATCGGTAGGGGAGCGTTCCGCCTTAGAGGGAAGCACCCGCGAGAGCGGGGGTGGACGA
	Ludwigia_lagunae_L125 GCATCGGTAGGGGAGCGTTCCGCCTTAGAGGGAAGCACCCGCGAGAGCGGGGGTGGACGA
	Ludwigia_microcarpa_L22d GCATCGGTAGGGGAGCGTTCCGCCTTAGAGGGAAGCACCCGCGAGAGCGGGGGTGGACGA
	Ludwigia_octovalvis_KX827312 GCATCGGTAGGGGAGCGTTCCGCCTTAGAGGGAAGCACCCGCGAGAGCGGGGGTGGACGA
	Ludwigia_perennis_L116 ACATCGGTAGGGGAGCGTTCCGCCTTAGAGGGAAGCACCCGCGAGAGCGGGGGTGGACGA
	Ludwigia_sedoides_L7 GCATCGGTAGGGGAGCGTTCCGCCTTAGAGGGAAGCACCCGCGAGAGCGGGGGTGGACGA
	Oenothera_biennis_NC_010361 GCATCGGTAGGGGAGCGTTCCGCCTTAGAGGGAAGCAACCGCGAGAGCGGCGGTGGACGA
	Oenothera_curtiflora_MT726052 GCATCGGTAGGGGAGCGTTCCGCCTTAGAGGGAAGCAACCGCGAGAGCGGCGGTGGACGA
	Oenothera_picensis_subsp_picensis_KX118607 GCATCGGTAGGGGAGCGTTCCGCCTTAGAGGGAAGCAACCGCGAGAGCGGCGGTGGACGA
	Punica_granatum_KY635883 GCATCGGTAGGGGAGCGTTCCGCCTTAGAGGGAAGCACCCGCGAGAGCAGTGGTGGACGA
	Woodfordia_fruticosa_NC_042898 GCATCGGTAGGGGAGCGTTCCGCCTTAGAGGGAAGCACCCGCGAGAGCAGTGGTGGACGA
	Chamaenerion_angustifolium_MN481508 AGCGGAAGCGAGAATGTCGGCTTGAGTAACGCAAACATTGGTGAGAATCCAATGCCCCGA
	Chamaenerion_angustifolium_subsp_angustifolium_MZ353639 AGCGGAAGCGAGAATGTCGGCTTGAGTAACGCAAACATTGGTGAGAATCCAATGCCCCGA
	Circaea_alpina_subsp_caulescens_MZ353641 AGCGGAAGCGAGAATGTCGGCTTGAGTAACGCAAACATTGGTGAGAATCCAATGCCCCGA
	Circaea_alpina_subsp_micrantha_MZ353628 AGCGGAAGCGAGAATGTCGGCTTGAGTAACGCAAACATTGGTGAGAATCCAATGCCCCGA
	Circaea_cordata_cc AGCGGAAGCGAGAATGTCGGCTTGAGTAACGCAAACATTGGTGAGAATCCAATGCCCCGA
	Circaea_cordata_MZ353640 AGCGGAAGCGAGAATGTCGGCTTGAGTAACGCAAACATTGGTGAGAATCCAATGCCCCGA
	Circaea_glabrescens_MZ353635 AGCGGAAGCGAGAATGTCGGCTTGAGTAACGCAAACATTGGTGAGAATCCAATGCCCCGA
	Circaea_repens_MZ353636 AGCGGAAGCGAGAATGTCGGCTTGAGTAACGCAAACATTGGTGAGAATCCAATGCCCCGA
	Duabanga_grandiflora_NC_042899 AGCGGAAGCGAGAATGTCGGCTTGAGTAACGCAAACATTGGTGAGAATCCAATGCCCCGA
	Epilobium_amurense_subsp_amurense_ea AGCGGAAGCGAGAATGTCGGCTTGAGTAACGCAAACATTGGTGAGAATCCAATGCCCCGA
	Epilobium_amurense_subsp_amurense_MZ353631 AGCGGAAGCGAGAATGTCGGCTTGAGTAACGCAAACATTGGTGAGAATCCAATGCCCCGA
	Epilobium_amurense_subsp_cephalostigma_MZ353633 AGCGGAAGCGAGAATGTCGGCTTGAGTAACGCAAACATTGGTGAGAATCCAATGCCCCGA
	Epilobium_cylindricum_MZ353634 AGCGGAAGCGAGAATGTCGGCTTGAGTAACGCAAACATTGGTGAGAATCCAATGCCCCGA
	Epilobium_hirsutum_MW539044 AGCGGAAGCGAGAATGTCGGCTTGAGTAACGCAAACATTGGTGAGAATCCAATGCCCCGA
	Epilobium_minutiflorum_MZ353629 AGCGGAAGCGAGAATGTCGGCTTGAGTAACGCAAACATTGGTGAGAATCCAATGCCCCGA
	Epilobium_platystigmatosum_ep AGCGGAAGCGAGAATGTCGGCTTGAGTAACGCAAACATTGGTGAGAATCCAATGCCCCGA
	Epilobium_royleanum_MW770451 AGCGGAAGCGAGAATGTCGGCTTGAGTAACGCAAACATTGGTGAGAATCCAATGCCCCGA
	Epilobium_sikkimense_MZ353637 AGCGGAAGCGAGAATGTCGGCTTGAGTAACGCAAACATTGGTGAGAATCCAATGCCCCGA
	Epilobium_tibetanum_MZ326160 AGCGGAAGCGAGAATGTCGGCTTGAGTAACGCAAACATTGGTGAGAATCCAATGCCCCGA
	Epilobium_ulleungensis_MH198310 AGCGGAAGCGAGAATGTCGGCTTGAGTAACGCAAACATTGGTGAGAATCCAATGCCCCGA
	Epilobium_williamsii_MZ353630 AGCGGAAGCGAGAATGTCGGCTTGAGTAACGCAAACATTGGTGAGAATCCAATGCCCCGA
	Fuchsia_lycioides_F4 AGCGGAAGCGAGAATGTCGGCTTGAGTAACGCAAACATTGGTGAGAATCCAATGCCCCGA
	Ludwigia_bonariensis_L56 AGCGGAAGCGAGAATGTCGGCTTGAGTAACGCAAACATTGGTGAGAATCCAATGCCCCGA
	Ludwigia_decurrens_L82 AGCGGAAGCGAGAATGTCGGCTTGAGTAACGCAAACATTGGTGAGAATCCAATGCCCCGA
	Ludwigia_erecta_L130 AGCGGAAGCGAGAATGTCGGCTTGAGTAACGCAAACATTGGTGAGAATCCAATGCCCCGA
	Ludwigia_hyssopifolia_L149 AGCGGAAGCGAGAATGTCGGCTTGAGTAACGCAAACATTGGTGAGAATCCAATGCCCCGA
	Ludwigia_lagunae_L125 AGCGGAAGCGAGAATGTCGGCTTGAGTAACGCAAACATTGGTGAGAATCCAATGCCCCGA
	Ludwigia_microcarpa_L22d AGCGGAAGCGAGAATGTCGGCTTGAGTAACGCAAACATTGGTGAGAATCCAATGCCCCGA
	Ludwigia_octovalvis_KX827312 AGCGGAAGCGAGAATGTCGGCTTGAGTAACGCAAACATTGGTGAGAATCCAATGCCCCGA
	Ludwigia_perennis_L116 AGCGGAAGCGAGAATGTCGGCTTGAGTAACGCAAACATTGGTGAGAATCCAATGCCCCGA
	Ludwigia_sedoides_L7 AGCGGAAGCGAGAATGTCGGCTTGAGTAACGCAAACATTGGTGAGAATCCAATGCCCCGA
	Oenothera_biennis_NC_010361 AGCGGAAGCGAGAATGTCGGCTTGAGTAACGCAAACATTGGTGAGAATCCAATGCCCCGA
	Oenothera_curtiflora_MT726052 AGCGGAAGCGAGAATGTCGGCTTGAGTAACGCAAACATTGGTGAGAATCCAATGCCCCGA
	Oenothera_picensis_subsp_picensis_KX118607 AGCGGAAGCGAGAATGTCGGCTTGAGTAACGCAAACATTGGTGAGAATCCAATGCCCCGA
	Punica_granatum_KY635883 AGCGGAAGCGAGAATGTCGGCTTGAGTAACGCAAACATTGGTGAGAATCCAATGCCCCGA
	Woodfordia_fruticosa_NC_042898 AGCGGAAGCGAGAATGTCGGCTTGAGTAACGCAAACATTGGTGAGAATCCAATGCCCCGA
	Chamaenerion_angustifolium_MN481508 AAACCTAAGGGTTCCTCCGCAAGGTTCGTCCACGGAGGGTGAGTCAGGGCCTAAGATCAG
	Chamaenerion_angustifolium_subsp_angustifolium_MZ353639 AAACCTAAGGGTTCCTCCGCAAGGTTCGTCCACGGAGGGTGAGTCAGGGCCTAAGATCAG
	Circaea_alpina_subsp_caulescens_MZ353641 AAACCTAAGGGTTCCTCCGCAAGGTTCGTCCACGGAGGGTGAGTCAGGGCCTAAGATCAG
	Circaea_alpina_subsp_micrantha_MZ353628 AAACCTAAGGGTTCCTCCGCAAGGTTCGTCCACGGAGGGTGAGTCAGGGCCTAAGATCAG
	Circaea_cordata_cc AAACCTAAGGGTTCCTCCGCAAGGTTCGTCCACGGAGGGTGAGTCAGGGCCTAAGATCAG
	Circaea_cordata_MZ353640 AAACCTAAGGGTTCCTCCGCAAGGTTCGTCCACGGAGGGTGAGTCAGGGCCTAAGATCAG
	Circaea_glabrescens_MZ353635 AAACCTAAGGGTTCCTCCGCAAGGTTCGTCCACGGAGGGTGAGTCAGGGCCTAAGATCAG
	Circaea_repens_MZ353636 AAACCTAAGGGTTCCTCCGCAAGGTTCGTCCACGGAGGGTGAGTCAGGGCCTAAGATCAG
	Duabanga_grandiflora_NC_042899 AAACCTAAGGGTTCCTCCGCGAGGTTCGTCCACGGAGGGTGAGTCAGGGCCTAAGATCAG
	Epilobium_amurense_subsp_amurense_ea AAACCTAAGGGTTCCTCCGCAAGGTTCGTCCACGGAGGGTGAGTCAGGGCCTAAGATCAG
	Epilobium_amurense_subsp_amurense_MZ353631 AAACCTAAGGGTTCCTCCGCAAGGTTCGTCCACGGAGGGTGAGTCAGGGCCTAAGATCAG
	Epilobium_amurense_subsp_cephalostigma_MZ353633 AAACCTAAGGGTTCCTCCGCAAGGTTCGTCCACGGAGGGTGAGTCAGGGCCTAAGATCAG
	Epilobium_cylindricum_MZ353634 AAACCTAAGGGTTCCTCCGCAAGGTTCGTCCACGGAGGGTGAGTCAGGGCCTAAGATCAG
	Epilobium_hirsutum_MW539044 AAACCTAAGGGTTCCTCCGCAAGGTTCGTCCACGGAGGGTGAGTCAGGGCCTAAGATCAG
	Epilobium_minutiflorum_MZ353629 AAACCTAAGGGTTCCTCCGCAAGGTTCGTCCACGGAGGGTGAGTCAGGGCCTAAGATCAG
	Epilobium_platystigmatosum_ep AAACCTAAGGGTTCCTCCGCAAGGTTCGTCCACGGAGGGTGAGTCAGGGCCTAAGATCAG
	Epilobium_royleanum_MW770451 AAACCTAAGGGTTCCTCCGCAAGGTTCGTCCACGGAGGGTGAGTCAGGGCCTAAGATCAG
	Epilobium_sikkimense_MZ353637 AAACCTAAGGGTTCCTCCGCAAGGTTCGTCCACGGAGGGTGAGTCAGGGCCTAAGATCAG
	Epilobium_tibetanum_MZ326160 AAACCTAAGGGTTCCTCCGCAAGGTTCGTCCACGGAGGGTGAGTCAGGGCCTAAGATCAG
	Epilobium_ulleungensis_MH198310 AAACCTAAGGGTTCCTCCGCAAGGTTCGTCCACGGAGGGTGAGTCAGGGCCTAAGATCAG
	Epilobium_williamsii_MZ353630 AAACCTAAGGGTTCCTCCGCAAGGTTCGTCCACGGAGGGTGAGTCAGGGCCTAAGATCAG
	Fuchsia_lycioides_F4 AAACCTAAGGGTTCCTCCGCAAGGTTCGTCCACGGAGGGTGAGTCAGGGCCTAAGATCAG
	Ludwigia_bonariensis_L56 AAACCTAAGGGTTCCTCCGCAAGGTTCGTCCACGGAGGGTGAGTCAGGGCCTAAGATCAG
	Ludwigia_decurrens_L82 AAACCTAAGGGTTCCTCCGCAAGGTTCGTCCACGGAGGGTGAGTCAGGGCCTAAGATCAG
	Ludwigia_erecta_L130 AAACCTAAGGGTTCCTCCGCAAGGTTCGTCCACGGAGGGTGAGTCAGGGCCTAAGATCAG
	Ludwigia_hyssopifolia_L149 AAACCTAAGGGTTCCTCCGCAAGGTTCGTCCACGGAGGGTGAGTCAGGGCCTAAGATCAG
	Ludwigia_lagunae_L125 AAACCTAAGGGTTCCTCCGCAAGGTTCGTCCACGGAGGGTGAGTCAGGGCCTAAGATCAG
	Ludwigia_microcarpa_L22d AAACCTAAGGGTTCCTCCGCAAGGTTCGTCCACGGAGGGTGAGTCAGGGCCTAAGATCAG
	Ludwigia_octovalvis_KX827312 AAACCTAAGGGTTCCTCCGCAAGGTTCGTCCACGGAGGGTGAGTCAGGGCCTAAGATCAG
	Ludwigia_perennis_L116 AAACCTAAGGGTTCCTCCGCAAGGTTCGTCCACGGAGGGTGAGTCAGGGCCTAAGATCAG
	Ludwigia_sedoides_L7 AAACCTAAGGGTTCCTCCGCAAGGTTCGTCCACGGAGGGTGAGTCAGGGCCTAAGATCAG
	Oenothera_biennis_NC_010361 AAACCTAAGGGTTCCTCCGCAAGGTTCGTCCACGGAGGGTGAGTCAGGGCCTAAGATCAG
	Oenothera_curtiflora_MT726052 AAACCTAAGGGTTCCTCCGCAAGGTTCGTCCACGGAGGGTGAGTCAGGGCCTAAGATCAG
	Oenothera_picensis_subsp_picensis_KX118607 AAACCTAAGGGTTCCTCCGCAAGGTTCGTCCACGGAGGGTGAGTCAGGGCCTAAGATCAG
	Punica_granatum_KY635883 AAACCTAAGGGTTCCTCCGCAAGGTTCGTCCACGGAGGGTGAGTCAGGGCCTAAGATCAG
	Woodfordia_fruticosa_NC_042898 AAACCTAAGGGTTCCTCCGCAAGGTTCGTCCACGGAGGGTGAGTCAGGGCCTAAGATCAG
	Chamaenerion_angustifolium_MN481508 GCCGAAAGGCGTAGTCGATGGACAACAGGTGAATATTCCTGTACTACCCCTTGTTGGTCC
	Chamaenerion_angustifolium_subsp_angustifolium_MZ353639 GCCGAAAGGCGTAGTCGATGGACAACAGGTGAATATTCCTGTACTACCCCTTGTTGGTCC
	Circaea_alpina_subsp_caulescens_MZ353641 GCCGAAAGGCGTAGTCGATGGACAACAGGTGAATATTCCTGTACTACCCCTTGTTGGTCC
	Circaea_alpina_subsp_micrantha_MZ353628 GCCGAAAGGCGTAGTCGATGGACAACAGGTGAATATTCCTGTACTACCCCTTGTTGGTCC
	Circaea_cordata_cc GCCGAAAGGCGTAGTCGATGGACAACAGGTGAATATTCCTGTACTACCCCTTGTTGGTCC
	Circaea_cordata_MZ353640 GCCGAAAGGCGTAGTCGATGGACAACAGGTGAATATTCCTGTACTACCCCTTGTTGGTCC
	Circaea_glabrescens_MZ353635 GCCGAAAGGCGTAGTCGATGGACAACAGGTGAATATTCCTGTACTACCCCTTGTTGGTCC
	Circaea_repens_MZ353636 GCCGAAAGGCGTAGTCGATGGACAACAGGTGAATATTCCTGTACTACCCCTTGTTGGTCC
	Duabanga_grandiflora_NC_042899 GCCGAAAGGCGTAGTCGATGGATAACAGGTGAATATTCCTGTACTACCCCTTGTTGGTCC
	Epilobium_amurense_subsp_amurense_ea GCCGAAAGGCGTAGTCGATGGACAACAGGTGAATATTCCTGTACTACCCCTTGTTGGTCC
	Epilobium_amurense_subsp_amurense_MZ353631 GCCGAAAGGCGTAGTCGATGGACAACAGGTGAATATTCCTGTACTACCCCTTGTTGGTCC
	Epilobium_amurense_subsp_cephalostigma_MZ353633 GCCGAAAGGCGTAGTCGATGGACAACAGGTGAATATTCCTGTACTACCCCTTGTTGGTCC
	Epilobium_cylindricum_MZ353634 GCCGAAAGGCGTAGTCGATGGACAACAGGTGAATATTCCTGTACTACCCCTTGTTGGTCC
	Epilobium_hirsutum_MW539044 GCCGAAAGGCGTAGTCGATGGACAACAGGTGAATATTCCTGTACTACCCCTTGTTGGTCC
	Epilobium_minutiflorum_MZ353629 GCCGAAAGGCGTAGTCGATGGACAACAGGTGAATATTCCTGTACTACCCCTTGTTGGTCC
	Epilobium_platystigmatosum_ep GCCGAAAGGCGTAGTCGATGGACAACAGGTGAATATTCCTGTACTACCCCTTGTTGGTCC
	Epilobium_royleanum_MW770451 GCCGAAAGGCGTAGTCGATGGACAACAGGTGAATATTCCTGTACTACCCCTTGTTGGTCC
	Epilobium_sikkimense_MZ353637 GCCGAAAGGCGTAGTCGATGGACAACAGGTGAATATTCCTGTACTACCCCTTGTTGGTCC
	Epilobium_tibetanum_MZ326160 GCCGAAAGGCGTAGTCGATGGACAACAGGTGAATATTCCTGTACTACCCCTTGTTGGTCC
	Epilobium_ulleungensis_MH198310 GCCGAAAGGCGTAGTCGATGGACAACAGGTGAATATTCCTGTACTACCCCTTGTTGGTCC
	Epilobium_williamsii_MZ353630 GCCGAAAGGCGTAGTCGATGGACAACAGGTGAATATTCCTGTACTACCCCTTGTTGGTCC
	Fuchsia_lycioides_F4 GCCGAAAGGCGTAGTCGATGGACAACAGGTGAATATTCCTGTACTACCCCTTGTTGGTCC
	Ludwigia_bonariensis_L56 GCCGAAAGGCGTAGTCGATGGACAACAGGTCAATATTCCTGTACTACCCCTTGTTGGTCC
	Ludwigia_decurrens_L82 GCCGAAAGGCGTAGTCGATGGACAACAGGTCAATATTCCTGTACTACCCCTTGTTGGTCC
	Ludwigia_erecta_L130 GCCGAAAGGCGTAGTCGATGGACAACAGGTCAATATTCCTGTACTACCCCTTGTTGGTCC
	Ludwigia_hyssopifolia_L149 GCCGAAAGGCGTAGTCGATGGACAACAGGTCAATATTCCTGTACTACCCCTTGTTGGTCC
	Ludwigia_lagunae_L125 GCCGAAAGGCGTAGTCGATGGACAACAGGTCAATATTCCTGTACTACCCCTTGTTGGTCC
	Ludwigia_microcarpa_L22d GCCGAAAGGCGTAGTCGATGGACAACAGGTCAATATTCCTGTACTACCCCTTGTTGGTCC
	Ludwigia_octovalvis_KX827312 GCCGAAAGGCGTAGTCGATGGACAACAGGTCAATATTCCTGTACTACCCCTTGTTGGTCC
	Ludwigia_perennis_L116 GCCGAAAGGCGTAGTCGATGGACAACAGGTCAATATTCCTGTACTACCCCTTGTTGGTCC
	Ludwigia_sedoides_L7 GCCGAAAGGCGTAGTCGATGGACAACAGGTCAATATTCCTGTACTACCCCTTGTTGGTCC
	Oenothera_biennis_NC_010361 GCCGAAAGGCGTAGTCGATGGACAACAGGTGAATATTCCTGTACTACCCCTTGTTGGTCC
	Oenothera_curtiflora_MT726052 GCCGAAAGGCGTAGTCGATGGACAACAGGTGAATATTCCTGTACTACCCCTTGTTGGTCC
	Oenothera_picensis_subsp_picensis_KX118607 GCCGAAAGGCGTAGTCGATGGACAACAGGTGAATATTCCTGTACTACCCCTTGTTGGTCC
	Punica_granatum_KY635883 GCCGAAAGGCGTAGTCGATGGACAACAGGTGAATATTCCTGTACTACCCCTTGTTGGTCC
	Woodfordia_fruticosa_NC_042898 GCCGAAAGGCGTAGTCGATGGACAACAGGTGAATATTCCTGTACTACCCCTTGTTGGTCC
	Chamaenerion_angustifolium_MN481508 CGAGGGACGGAGGAGGCTAGGTTAGCCGAAAGATGGTTATCGGTTCAAGGACGCAAGGTG
	Chamaenerion_angustifolium_subsp_angustifolium_MZ353639 CGAGGGACGGAGGAGGCTAGGTTAGCCGAAAGATGGTTATCGGTTCAAGGACGCAAGGTG
	Circaea_alpina_subsp_caulescens_MZ353641 CGAGGGACGGAGGAGGCTAGGTTAGCCGAAAGATGGTTATCGGTTCAAGGACGCAAGGTG
	Circaea_alpina_subsp_micrantha_MZ353628 CGAGGGACGGAGGAGGCTAGGTTAGCCGAAAGATGGTTATCGGTTCAAGGACGCAAGGTG
	Circaea_cordata_cc CGAGGGACGGAGGAGGCTAGGTTAGCCGAAAGATGGTTATCGGTTCAAGGACGCAAGGTG
	Circaea_cordata_MZ353640 CGAGGGACGGAGGAGGCTAGGTTAGCCGAAAGATGGTTATCGGTTCAAGGACGCAAGGTG
	Circaea_glabrescens_MZ353635 CGAGGGACGGAGGAGGCTAGGTTAGCCGAAAGATGGTTATCGGTTCAAGGACGCAAGGTG
	Circaea_repens_MZ353636 CGAGGGACGGAGGAGGCTAGGTTAGCCGAAAGATGGTTATCGGTTCAAGGACGCAAGGTG
	Duabanga_grandiflora_NC_042899 CGAGGGACGGAGGAGGCTAGGTTAGCCGAAAGATGGTTATCGGTTCAAGGACGCAAGGTG
	Epilobium_amurense_subsp_amurense_ea CGAGGGACGGAGGAGGCTAGGTTAGCCGAAAGATGGTTATCGGTTCAAGGACGCAAGGTG
	Epilobium_amurense_subsp_amurense_MZ353631 CGAGGGACGGAGGAGGCTAGGTTAGCCGAAAGATGGTTATCGGTTCAAGGACGCAAGGTG
	Epilobium_amurense_subsp_cephalostigma_MZ353633 CGAGGGACGGAGGAGGCTAGGTTAGCCGAAAGATGGTTATCGGTTCAAGGACGCAAGGTG
	Epilobium_cylindricum_MZ353634 CGAGGGACGGAGGAGGCTAGGTTAGCCGAAAGATGGTTATCGGTTCAAGGACGCAAGGTG
	Epilobium_hirsutum_MW539044 CGAGGGACGGAGGAGGCTAGGTTAGCCGAAAGATGGTTATCGGTTCAAGGACGCAAGGTG
	Epilobium_minutiflorum_MZ353629 CGAGGGACGGAGGAGGCTAGGTTAGCCGAAAGATGGTTATCGGTTCAAGGACGCAAGGTG
	Epilobium_platystigmatosum_ep CGAGGGACGGAGGAGGCTAGGTTAGCCGAAAGATGGTTATCGGTTCAAGGACGCAAGGTG
	Epilobium_royleanum_MW770451 CGAGGGACGGAGGAGGCTAGGTTAGCCGAAAGATGGTTATCGGTTCAAGGACGCAAGGTG
	Epilobium_sikkimense_MZ353637 CGAGGGACGGAGGAGGCTAGGTTAGCCGAAAGATGGTTATCGGTTCAAGGACGCAAGGTG
	Epilobium_tibetanum_MZ326160 CGAGGGACGGAGGAGGCTAGGTTAGCCGAAAGATGGTTATCGGTTCAAGGACGCAAGGTG
	Epilobium_ulleungensis_MH198310 CGAGGGACGGAGGAGGCTAGGTTAGCCGAAAGATGGTTATCGGTTCAAGGACGCAAGGTG
	Epilobium_williamsii_MZ353630 CGAGGGACGGAGGAGGCTAGGTTAGCCGAAAGATGGTTATCGGTTCAAGGACGCAAGGTG
	Fuchsia_lycioides_F4 CGAGGGACGGAGGAGGCTAGGTTAGCCGAAAGATGGTTATCGGTTCAAGGACGCAAGGTG
	Ludwigia_bonariensis_L56 CGAGGGACGGAGGAGGCTAGGTTAGCCGAAAGATGGTTATCGGTTCAAGGACGCAAGGTG
	Ludwigia_decurrens_L82 CGAGGGACGGAGGAGGCTAGGTTAGCCGAAAGATGGTTATCGGTTCAAGGACGCAAGGTG
	Ludwigia_erecta_L130 CGAGGGACGGAGGAGGCTAGGTTAGCCGAAAGATGGTTATCGGTTCAAGGACGCAAGGTG
	Ludwigia_hyssopifolia_L149 CGAGGGACGGAGGAGGCTAGGTTAGCCGAAAGATGGTTATCGGTTCAAGGACGCAAGGTG
	Ludwigia_lagunae_L125 CGAGGGACGGAGGAGGCTAGGTTAGCCGAAAGATGGTTATCGGTTCAAGGACGCAAGGTG
	Ludwigia_microcarpa_L22d CGAGGGACGGAGGAGGCTAGGTTAGCCGAAAGATGGTTATCGGTTCAAGGACGCAAGGTG
	Ludwigia_octovalvis_KX827312 CGAGGGACGGAGGAGGCTAGGTTAGCCGAAAGATGGTTATCGGTTCAAGGACGCAAGGTG
	Ludwigia_perennis_L116 CGAGGGACGGAGGAGGCTAGGTTAGCCGAAAGATGGTTATCGGTTCAAGGACGCAAGGTG
	Ludwigia_sedoides_L7 CGAGGGACGGAGGAGGCTAGGTTAGCCGAAAGATGGTTATCGGTTCAAGGACGCAAGGTG
	Oenothera_biennis_NC_010361 CGAGGGACGGAGGAGGCTAGGTTAGCCGAAAGATGGTTATCGGTTCAAGGACGCAAGGTG
	Oenothera_curtiflora_MT726052 CGAGGGACGGAGGAGGCTAGGTTAGCCGAAAGATGGTTATCGGTTCAAGGACGCAAGGTG
	Oenothera_picensis_subsp_picensis_KX118607 CGAGGGACGGAGGAGGCTAGGTTAGCCGAAAGATGGTTATCGGTTCAAGGACGCAAGGTG
	Punica_granatum_KY635883 CGAGGGACGGAGGAGGCTAGGTTAGCCGAAAGATGGTTATCGGTTCAAGGACGCAAGGTG
	Woodfordia_fruticosa_NC_042898 CGAGGGACGGAGGAGGCTAGGTTAGCCGAAAGATGGTTATCGGTTCAAGGACGCAAGGTG
	Chamaenerion_angustifolium_MN481508 CCCCTGCTT-TTTCAGGGTAAGAAGGGGTAGAGAAAATGCCCCGAGCCAATGTTCGAGTA
	Chamaenerion_angustifolium_subsp_angustifolium_MZ353639 CCCCTGCTT-TTTCAGGGTAAGAAGGGGTAGAGAAAATGCCCCGAGCCAATGTTCGAGTA
	Circaea_alpina_subsp_caulescens_MZ353641 CCCCTGATT-TTTCAGGGTAAGAAGGGGTAGAGAAAATGCCCCGAGCCAATGTTCGAGTA
	Circaea_alpina_subsp_micrantha_MZ353628 CCCCTGATT-TTTCAGGGTAAGAAGGGGTAGAGAAAATGCCCCGAGCCAATGTTCGAGTA
	Circaea_cordata_cc CCCCTGATT-TTTCAGGGTAAGAAGGGGTAGAGAAAATGCCCCGAGCCAATGTTCGAGTA
	Circaea_cordata_MZ353640 CCCCTGATT-TTTCAGGGTAAGAAGGGGTAGAGAAAATGCCCCGAGCCAATGTTCGAGTA
	Circaea_glabrescens_MZ353635 CCCCTGATT-TTTCAGGGTAAGAAGGGGTAGAGAAAATGCCCCGAGCCAATGTTCGAGTA
	Circaea_repens_MZ353636 CCCCTGATT-TTTCAGGGTAAGAAGGGGTAGAGAAAATGCCCCGAGCCAATGTTCGAGTA
	Duabanga_grandiflora_NC_042899 CCCCTGCTTTTTTCAGGGTAAGAAGGGGTAGAGAAAATGCCTCGAGCCAATGTTCGAGTA
	Epilobium_amurense_subsp_amurense_ea CCCCTGCTT-TTTCAGGGTAAGAAGGGGTAGAGAAAATGCCCCGAGCCAATGTTCGAGTA
	Epilobium_amurense_subsp_amurense_MZ353631 CCCCTGCTT-TTTCAGGGTAAGAAGGGGTAGAGAAAATGCCCCGAGCCAATGTTCGAGTA
	Epilobium_amurense_subsp_cephalostigma_MZ353633 CCCCTGCTT-TTTCAGGGTAAGAAGGGGTAGAGAAAATGCCCCGAGCCAATGTTCGAGTA
	Epilobium_cylindricum_MZ353634 CCCCTGCTT-TTTCAGGGTAAGAAGGGGTAGAGAAAATGCCCCGAGCCAATGTTCGAGTA
	Epilobium_hirsutum_MW539044 CCCCTGCTT-TTTCAGGGTAAGAAGGGGTAGAGAAAATGCCCCGAGCCAATGTTCGAGTA
	Epilobium_minutiflorum_MZ353629 CCCCTGCTT-TTTCAGGGTAAGAAGGGGTAGAGAAAATGCCCCGAGCCAATGTTCGAGTA
	Epilobium_platystigmatosum_ep CCCCTGCTT-TTTCAGGGTAAGAAGGGGTAGAGAAAATGCCCCGAGCCAATGTTCGAGTA
	Epilobium_royleanum_MW770451 CCCCTGCTT-TTTCAGGGTAAGAAGGGGTAGAGAAAATGCCCCGAGCCAATGTTCGAGTA
	Epilobium_sikkimense_MZ353637 CCCCTGCTT-TTTCAGGGTAAGAAGGGGTAGAGAAAATGCCCCGAGCCAATGTTCGAGTA
	Epilobium_tibetanum_MZ326160 CCCCTGCTT-TTTCAGGGTAAGAAGGGGTAGAGAAAATGCCCCGAGCCAATGTTCGAGTA
	Epilobium_ulleungensis_MH198310 CCCCTGCTT-TTTCAGGGTAAGAAGGGGTAGAGAAAATGCCCCGAGCCAATGTTCGAGTA
	Epilobium_williamsii_MZ353630 CCCCTGCTT-TTTCAGGGTAAGAAGGGGTAGAGAAAATGCCCCGAGCCAATGTTCGAGTA
	Fuchsia_lycioides_F4 CCCCTGATT-TTTCAGGGTAAGAAGGGGTAGAGAAAATGCCCCGAGCCAATGTTCGAGTA
	Ludwigia_bonariensis_L56 CCCCTGCTT-TTTCAGGGTAAGAAGGGGTAGAGAAAATGCCTCGAGCCAATGTTCGAGTA
	Ludwigia_decurrens_L82 CCCCTGCTT-TTTCAGGGTAAGAAGGGGTAGAGAAAATGCCTCGAGCCAATGTTCGAGTA
	Ludwigia_erecta_L130 CCCCTGCTT-TTTCAGGGTAAGAAGGGGTAGAGAAAATGCCTCGAGCCAATGTTCGAGTA
	Ludwigia_hyssopifolia_L149 CCCCTGTTT-TTTCAGGGTAAGAAGGGGTAGAGAAAATGCCTCGAGCCAATGTTCGAGTA
	Ludwigia_lagunae_L125 CCCCTGCTT-TTTCAGGGTAAGAAGGGGTAGAGAAAATGCCTCGAGCCAATGTTCGAGTA
	Ludwigia_microcarpa_L22d CCCCTGTTT-TTTCAGGGTAAGAAGGGGTAGAGAAAATGCCTCGAGCCAATGTTCGAGTA
	Ludwigia_octovalvis_KX827312 CCCCTGCTT-TTTCAGGGTAAGAAGGGGTAGAGAAAATGCCTCGAGCCAATGTTCGAGTA
	Ludwigia_perennis_L116 CCCCTGCTT-TTTCAGGGTAAGAAGGGGTAGAGAAAATGCCTCGAGCCAATGTTCGAGTA
	Ludwigia_sedoides_L7 CCCCTGCTT-TTTCAGGGTAAGAAGGGGTAGAGAAAATGCCTCGAGCCAATGTTCGAGTA
	Oenothera_biennis_NC_010361 CCCCTGCTT-TTTCAGGGTAAGAAGGGGTAGAGAAAATGCCCCGAGCCAATGTTCGAGTA
	Oenothera_curtiflora_MT726052 CCCCTGCTT-TTTCAGGGTAAGAAGGGGTAGAGAAAATGCCCCGAGCCAATGTTCGAGTA
	Oenothera_picensis_subsp_picensis_KX118607 CCCCTGCTT-TTTCAGGGTAAGAAGGGGTAGAGAAAATGCCCCGAGCCAATGTTCGAGTA
	Punica_granatum_KY635883 CCCCTGTTT-TTTCAGGGTAAGAAGGGGTAGAGAAAATGCCTCGAGCCAATGTTCGAGTA
	Woodfordia_fruticosa_NC_042898 CCCCTGTTT-TTTCAGGGTAAGAAGGGGTAGAGAAAATGCCTCGAGCCAATGTTCGAGTA
	Chamaenerion_angustifolium_MN481508 CCAGGCGCTACGGCGCTGAAGTAACCCATGCCATACTCCCAGGAAAAGCTCGAACGACCT
	Chamaenerion_angustifolium_subsp_angustifolium_MZ353639 CCAGGCGCTACGGCGCTGAAGTAACCCATGCCATACTCCCAGGAAAAGCTCGAACGACCT
	Circaea_alpina_subsp_caulescens_MZ353641 CCAGGCGCTACGGCGCTGAAGTAACCCATGCCATACTCCCAGGAAAAGCTCGAACGACCT
	Circaea_alpina_subsp_micrantha_MZ353628 CCAGGCGCTACGGCGCTGAAGTAACCCATGCCATACTCCCAGGAAAAGCTCGAACGACCT
	Circaea_cordata_cc CCAGGCGCTACGGCGCTGAAGTAACCCATGCCATACTCCCAGGAAAAGCTCGAACGACCT
	Circaea_cordata_MZ353640 CCAGGCGCTACGGCGCTGAAGTAACCCATGCCATACTCCCAGGAAAAGCTCGAACGACCT
	Circaea_glabrescens_MZ353635 CCAGGCGCTACGGCGCTGAAGTAACCCATGCCATACTCCCAGGAAAAGCTCGAACGACCT
	Circaea_repens_MZ353636 CCAGGCGCTACGGCGCTGAAGTAACCCATGCCATACTCCCAGGAAAAGCTCGAACGACCT
	Duabanga_grandiflora_NC_042899 CCAGGCGCTACGGCGCTGAAGTAACCCATGCCATACTCCCAGGAAAAGCTCGAACGACCT
	Epilobium_amurense_subsp_amurense_ea CCAGGCGCTACGGCGCTGAAGTAACCCATGCCATACTCCCAGGAAAAGCTCGAACGACCT
	Epilobium_amurense_subsp_amurense_MZ353631 CCAGGCGCTACGGCGCTGAAGTAACCCATGCCATACTCCCAGGAAAAGCTCGAACGACCT
	Epilobium_amurense_subsp_cephalostigma_MZ353633 CCAGGCGCTACGGCGCTGAAGTAACCCATGCCATACTCCCAGGAAAAGCTCGAACGACCT
	Epilobium_cylindricum_MZ353634 CCAGGCGCTACGGCGCTGAAGTAACCCATGCCATACTCCCAGGAAAAGCTCGAACGACCT
	Epilobium_hirsutum_MW539044 CCAGGCGCTACGGCGCTGAAGTAACCCATGCCATACTCCCAGGAAAAGCTCGAACGACCT
	Epilobium_minutiflorum_MZ353629 CCAGGCGCTACGGCGCTGAAGTAACCCATGCCATACTCCCAGGAAAAGCTCGAACGACCT
[truncated: 96,144 more rows]
